# Supplementary material for: Genome-Wide Identification, Phylogenetic and Expression Analysis of Expansin Gene Family in Medicago sativa L
Source: Int J Mol Sci. 2024 Apr 25;25(9):4700. doi: 10.3390/ijms25094700 (PMC11083626; doi:10.3390/ijms25094700)
Supplement: Supplementary file 1 [file ijms-25-04700-s001.zip]

Archive with 15 entries (14 files):
- Figure S1.tif
- Supplementary Materials.pdf
- Table/
- Table/Table S1.xlsx
- Table/Table S10.xlsx
- Table/Table S11.xlsx
- Table/Table S2.xlsx
- Table/Table S3.xlsx
- Table/Table S4.xlsx
- Table/Table S5.xlsx
- Table/Table S6.xlsx
- Table/Table S7.xlsx
- Table/Table S8.xlsx
- Table/Table S9.xlsx
- Table/~$Table S3.xlsx
