# Supplementary material for: Genome-Wide Identification, Phylogenetic and Expression Analysis of Expansin Gene Family in Medicago sativa L
Source: Int J Mol Sci. 2024 Apr 25;25(9):4700. doi: 10.3390/ijms25094700 (PMC11083626; doi:10.3390/ijms25094700)
Supplement: Supplementary file 1 [file ijms-25-04700-s001.zip › Table/Table S1.xlsx]

## Sheet: Table S1
Table S1. Details of the 168 MsEXPs in alfalfa
Gene Name	Gene ID	Group	pI	Mw/kDa	Length/AA	Subcellular localization
MsEXPA1	MS.gene005397	EXPA	9.22	27.7277	254	Cell wall
MsEXPA2	MS.gene24107	EXPA	8.89	27.8737	255	Cell wall
MsEXPA3	MS.gene066062	EXPA	9.43	27.7378	254	Cell wall
MsEXPA4	MS.gene88952	EXPA	9.04	83.8195	744	Nucleus
MsEXPA5	MS.gene20946	EXPA	9.39	23.5449	218	Cell wall
MsEXPA6	MS.gene20940	EXPA	9.09	25.4772	233	Cell wall
MsEXPA7	MS.gene88972	EXPA	9.05	78.5143	696	Nucleus
MsEXPA8	MS.gene45510	EXPA	9.78	28.4445	260	Cell wall
MsEXPA9	MS.gene055823	EXPA	6.98	25.7143	233	Cell wall
MsEXPA10	MS.gene30973	EXPA	9.78	28.4866	260	Cell wall
MsEXPA11	MS.gene043407	EXPA	8.32	23.3986	210	Cell wall
MsEXPA12	MS.gene052105	EXPA	9.78	28.4866	260	Cell wall
MsEXPA13	MS.gene028920	EXPA	8.52	23.4257	210	Cell wall
MsEXPA14	MS.gene31140	EXPA	8.61	58.4321	532	Cell wall
MsEXPA15	MS.gene31483	EXPA	9.03	21.3345	192	Cell wall
MsEXPA16	MS.gene018914	EXPA	8.93	61.4681	557	Cell wall/Nucleus
MsEXPA17	MS.gene41519	EXPA	8.11	25.2811	235	Cell wall
MsEXPA18	MS.gene008345	EXPA	5.85	29.5981	272	Cell wall
MsEXPA19	MS.gene049399	EXPA	8.37	27.0093	253	Cell wall
MsEXPA20	MS.gene049398	EXPA	8.37	26.9492	253	Cell wall
MsEXPA21	MS.gene93366	EXPA	8.93	26.2887	247	Cell wall
MsEXPA22	MS.gene049533	EXPA	8.37	28.2007	260	Cell wall
MsEXPA23	MS.gene049534	EXPA	7.55	27.4047	254	Cell wall
MsEXPA24	MS.gene061572	EXPA	5.95	29.5491	272	Cell wall
MsEXPA25	MS.gene06528	EXPA	8.37	27.0093	253	Cell wall
MsEXPA26	MS.gene06527	EXPA	8.37	26.9492	253	Cell wall
MsEXPA27	MS.gene008494	EXPA	8.37	28.2267	260	Cell wall
MsEXPA28	MS.gene049694	EXPA	5.95	29.5912	272	Cell wall
MsEXPA29	MS.gene06771	EXPA	8.37	26.9952	253	Cell wall
MsEXPA30	MS.gene06770	EXPA	8.37	26.9352	253	Cell wall
MsEXPA31	MS.gene03541	EXPA	8.79	26.2055	247	Cell wall
MsEXPA32	MS.gene38452	EXPA	8.37	28.2007	260	Cell wall
MsEXPA33	MS.gene38451	EXPA	7.55	27.4047	254	Cell wall
MsEXPA34	MS.gene05021	EXPA	5.73	29.6381	272	Cell wall
MsEXPA35	MS.gene013428	EXPA	8.37	26.9952	253	Cell wall
MsEXPA36	MS.gene013427	EXPA	8.37	26.9492	253	Cell wall
MsEXPA37	MS.gene006796	EXPA	9.11	26.5038	248	Cell wall
MsEXPA38	MS.gene41164	EXPA	9.46	28.2993	258	Cell wall
MsEXPA39	MS.gene51415	EXPA	8.74	28.3674	253	Cell wall
MsEXPA40	MS.gene84420	EXPA	8.33	27.8058	251	Cell wall
MsEXPA41	MS.gene031492	EXPA	9.11	26.5268	248	Cell wall
MsEXPA42	MS.gene071182	EXPA	9.38	28.2391	258	Cell wall
MsEXPA43	MS.gene064215	EXPA	8.74	28.3674	253	Cell wall
MsEXPA44	MS.gene068488	EXPA	8.52	28.3525	256	Cell wall
MsEXPA45	MS.gene96786	EXPA	9.12	26.4738	248	Cell wall
MsEXPA46	MS.gene004034	EXPA	9.46	28.2993	258	Cell wall
MsEXPA47	MS.gene45319	EXPA	8.73	28.3875	253	Cell wall
MsEXPA48	MS.gene073262	EXPA	8.52	28.3786	256	Cell wall
MsEXPA49	MS.gene56532	EXPA	9.12	26.4738	248	Cell wall
MsEXPA50	MS.gene021127	EXPA	9.46	28.2993	258	Cell wall
MsEXPA51	MS.gene046072	EXPA	8.74	28.3214	253	Cell wall
MsEXPA52	MS.gene98660	EXPA	8.52	28.3786	256	Cell wall
MsEXPA53	MS.gene20357	EXPA	9.26	29.0153	263	Cell wall
MsEXPA54	MS.gene76620	EXPA	9.5	26.572	248	Cell wall
MsEXPA55	MS.gene017347	EXPA	8.6	29.3672	269	Cell wall
MsEXPA56	MS.gene32554	EXPA	9.64	28.1239	259	Cell wall
MsEXPA57	MS.gene22589	EXPA	9.39	29.0684	263	Cell wall
MsEXPA58	MS.gene55263	EXPA	9.5	26.572	248	Cell wall
MsEXPA59	MS.gene071594	EXPA	8.92	26.1215	242	Cell wall
MsEXPA60	MS.gene071591	EXPA	9.41	22.6559	208	Cell wall
MsEXPA61	MS.gene71370	EXPA	8.92	27.0725	251	Cell wall
MsEXPA62	MS.gene71372	EXPA	8.68	32.3576	295	Cell wall
MsEXPA63	MS.gene71374	EXPA	9	27.1886	252	Cell wall
MsEXPA64	MS.gene063617	EXPA	8.59	29.2921	268	Cell wall
MsEXPA65	MS.gene64672	EXPA	9.64	28.1009	259	Cell wall
MsEXPA66	MS.gene025741	EXPA	9.39	29.0684	263	Cell wall
MsEXPA67	MS.gene045626	EXPA	9.5	26.572	248	Cell wall
MsEXPA68	MS.gene017225	EXPA	8.92	27.0405	251	Cell wall
MsEXPA69	MS.gene009672	EXPA	8.98	71.2233	646	Cell membrane/Cell wall
MsEXPA70	MS.gene009535	EXPA	8.6	29.0739	266	Cell wall
MsEXPA71	MS.gene29490	EXPA	9.64	28.1239	259	Cell wall
MsEXPA72	MS.gene015508	EXPA	9.39	29.0684	263	Cell wall
MsEXPA73	MS.gene53056	EXPA	9.5	26.572	248	Cell wall
MsEXPA74	MS.gene26170	EXPA	8.6	29.3952	269	Cell wall
MsEXPA75	MS.gene26268	EXPA	9.06	27.0155	251	Cell wall
MsEXPA76	MS.gene26270	EXPA	9.16	26.1555	242	Cell wall
MsEXPA77	MS.gene50162	EXPA	9.64	28.1239	259	Cell wall
MsEXPA78	MS.gene031053	EXPA	9.38	26.597	244	Cell wall
MsEXPA79	MS.gene20427	EXPA	9.38	26.597	244	Cell wall
MsEXPA80	MS.gene055292	EXPA	9.69	27.7306	258	Cell wall
MsEXPA81	MS.gene021859	EXPA	8.84	25.575	233	Cell wall
MsEXPA82	MS.gene021858	EXPA	5.87	27.3611	251	Cell wall
MsEXPA83	MS.gene021857	EXPA	8.37	27.8978	253	Cell wall
MsEXPA84	MS.gene070632	EXPA	9.32	26.1383	242	Cell wall
MsEXPA85	MS.gene91686	EXPA	9.69	27.7166	258	Cell wall
MsEXPA86	MS.gene057479	EXPA	8.71	25.4758	233	Cell wall
MsEXPA87	MS.gene071213	EXPA	6.69	27.3101	251	Cell wall
MsEXPA88	MS.gene057481	EXPA	8.07	27.8087	253	Cell wall
MsEXPA89	MS.gene045047	EXPA	9.32	26.1523	242	Cell wall
MsEXPA90	MS.gene64523	EXPA	9.69	27.7466	258	Cell wall
MsEXPA91	MS.gene97207	EXPA	8.71	27.8979	253	Cell wall
MsEXPA92	MS.gene071212	EXPA	6.69	27.3101	251	Cell wall
MsEXPA93	MS.gene97204	EXPA	8.39	23.1196	212	Cell wall
MsEXPA94	MS.gene97202	EXPA	8.07	27.8087	253	Cell wall
MsEXPA95	MS.gene79565	EXPA	9.32	26.1523	242	Cell wall
MsEXPA96	MS.gene050822	EXPA	9.53	28.0902	254	Cell wall
MsEXPA97	MS.gene050823	EXPA	9.53	28.0001	254	Cell wall
MsEXPA98	MS.gene90293	EXPA	9.69	27.7427	258	Cell wall
MsEXPA99	MS.gene91660	EXPA	8.71	28.3114	257	Cell wall
MsEXPA100	MS.gene91663	EXPA	6.12	25.1563	232	Cell wall
MsEXPA101	MS.gene021736	EXPA	9.32	26.1523	242	Cell wall
MsEXPA102	MS.gene62821	EXPA	8.82	28.7618	264	Cell wall
MsEXPA103	MS.gene070610	EXPA	8.05	28.3724	254	Cell wall
MsEXPA104	MS.gene011449	EXPA	8.82	28.7437	264	Cell wall
MsEXPA105	MS.gene29929	EXPA	8.09	25.9795	233	Cell wall
MsEXPA106	MS.gene032304	EXPA	9.42	28.5056	256	Cell wall
MsEXPA107	MS.gene26737	EXPA	8.79	24.8443	230	Cell wall
MsEXPA108	MS.gene37224	EXPA	9	26.7243	246	Cell wall
MsEXPA109	MS.gene007870	EXPA	9.48	30.0615	271	Cell wall
MsEXPA110	MS.gene033403	EXPA	8.82	28.7738	264	Cell wall
MsEXPA111	MS.gene046098	EXPA	8.05	28.4004	254	Cell wall
MsEXPA112	MS.gene34210	EXPA	9.42	28.4266	255	Cell wall
MsEXPA113	MS.gene28619	EXPA	9.6	26.6733	242	Cell wall
MsEXPA114	MS.gene28620	EXPA	9.98	20.7798	183	Cell wall
MsEXPA115	MS.gene050720	EXPA	9.62	24.7701	226	Cell wall
MsEXPA116	MS.gene050722	EXPA	9.53	28.0622	254	Cell wall
MsEXPA117	MS.gene050725	EXPA	9.22	25.9237	235	Cell wall
MsEXPA118	MS.gene072622	EXPA	9.4	28.0372	254	Cell wall
MsEXPA119	MS.gene072623	EXPA	9.53	28.0622	254	Cell wall
MsEXPA120	MS.gene072625	EXPA	9.4	28.0372	254	Cell wall
MsEXPA121	MS.gene072626	EXPA	9.53	28.0622	254	Cell wall
MsEXPA122	MS.gene072628	EXPA	9.47	26.6203	242	Cell wall
MsEXPA123	MS.gene072629	EXPA	9.53	28.0622	254	Cell wall
MsEXPB1	MS.gene055819	EXPB	6.54	27.1619	250	Cell wall
MsEXPB2	MS.gene055820	EXPB	7.17	28.174	258	Cell wall
MsEXPB3	MS.gene043446	EXPB	7.65	28.181	258	Cell wall
MsEXPB4	MS.gene043445	EXPB	7.15	28.1028	258	Cell wall
MsEXPB5	MS.gene028917	EXPB	7.12	28.0067	258	Cell wall
MsEXPB6	MS.gene028918	EXPB	7.17	28.174	258	Cell wall
MsEXPB7	MS.gene31480	EXPB	7.12	28.0668	258	Cell wall
MsEXPB8	MS.gene31481	EXPB	7.17	28.19	258	Cell wall
MsEXPB9	MS.gene76697	EXPB	7.45	23.8597	221	Cell wall
MsEXPB10	MS.gene82207	EXPB	6.28	23.7827	221	Cell wall
MsEXPB11	MS.gene66592	EXPB	4.58	28.5098	264	Cell wall
MsEXPB12	MS.gene74268	EXPB	8.9	29.4429	269	Cell wall
MsEXPB13	MS.gene073270	EXPB	8.51	29.0923	266	Cell wall
MsEXPB14	MS.gene53296	EXPB	6.28	23.8767	221	Cell wall
MsEXPB15	MS.gene070767	EXPB	4.66	28.4047	264	Cell wall
MsEXPB16	MS.gene98655	EXPB	7.59	23.1367	213	Cell wall
MsEXPB17	MS.gene48842	EXPB	6.7	28.4993	261	Cell wall
MsEXPB18	MS.gene96401	EXPB	5.28	29.4951	275	Cell wall
MsEXPB19	MS.gene96404	EXPB	6.71	28.8116	271	Cell wall
MsEXPB20	MS.gene010761	EXPB	5.28	29.4611	275	Cell wall
MsEXPB21	MS.gene010760	EXPB	7.47	28.8266	271	Cell wall
MsEXPB22	MS.gene82085	EXPB	5.28	29.4951	275	Cell wall
MsEXPB23	MS.gene82084	EXPB	7.47	28.8266	271	Cell wall
MsEXPB24	MS.gene069072	EXPB	5.42	29.4941	275	Cell wall
MsEXPB25	MS.gene069073	EXPB	6.71	28.7915	271	Cell wall
MsEXLA1	MS.gene003384	EXLA	8.24	28.4704	260	Cell wall
MsEXLA2	MS.gene28934	EXLA	8.25	28.5374	260	Cell wall
MsEXLB1	MS.gene21522	EXLB	5.27	27.8484	251	Cell wall
MsEXLB2	MS.gene54620	EXLB	5.27	27.9566	252	Cell wall
MsEXLB3	MS.gene015374	EXLB	5.27	27.9796	252	Cell wall
MsEXLB4	MS.gene72000	EXLB	8.93	28.1659	252	Cell wall
MsEXLB5	MS.gene72002	EXLB	8.93	27.7434	248	Cell wall
MsEXLB6	MS.gene72003	EXLB	5.39	28.0246	251	Cell wall
MsEXLB7	MS.gene011625	EXLB	4.52	27.4136	254	Cell wall
MsEXLB8	MS.gene61276	EXLB	8.91	28.0098	252	Cell wall
MsEXLB9	MS.gene61274	EXLB	8.94	28.0867	252	Cell wall
MsEXLB10	MS.gene61273	EXLB	5.25	28.0476	251	Cell wall
MsEXLB11	MS.gene61235	EXLB	4.52	27.4136	254	Cell wall
MsEXLB12	MS.gene72927	EXLB	4.52	27.4136	254	Cell wall
MsEXLB13	MS.gene72359	EXLB	9.01	27.8156	248	Cell wall
MsEXLB14	MS.gene72361	EXLB	8.93	27.7535	248	Cell wall
MsEXLB15	MS.gene72362	EXLB	5.39	28.0246	251	Cell wall
MsEXLB16	MS.gene011579	EXLB	9.01	27.8156	248	Cell wall
MsEXLB17	MS.gene011581	EXLB	8.9	27.6834	248	Cell wall
MsEXLB18	MS.gene011582	EXLB	5.39	28.0246	251	Cell wall
