# Supplementary material for: Genome-Wide Identification, Phylogenetic and Expression Analysis of Expansin Gene Family in Medicago sativa L
Source: Int J Mol Sci. 2024 Apr 25;25(9):4700. doi: 10.3390/ijms25094700 (PMC11083626; doi:10.3390/ijms25094700)
Supplement: Supplementary file 1 [file ijms-25-04700-s001.zip › Table/Table S10.xlsx]

## Sheet: Primer Design
Table S10 Primers of MsEXPs used for qRT-PCR
Gene name	Forward primer (5`- 3`)	Reverse primer (5`- 3`)
MsEXPA23	TATGGTGGTTGGGAGAGTGC	TGCTGCTGTGTTGGTTCCATA
MsEXPA26	AGTAGTAGCAACATCATCCATCAC	TGAGTGCAGCAGTGTTGGTT
MsEXPA32	ATAGCTGACTATGGTGGTTGGGA	GCTCCGCCCATAGTGCC
MsEXPA37	TGGCTTGCTTTTGGTGTGTT	CATATCCACAAGCCCCACCC
MsEXPA54	GGGTCAAGAACAGGGTGGATG	CAACCAGCTGGGGCAGCA
MsEXPA56	TTCAACCGAAGCCAGACTCC	CCACATGCTCCTCCCATTGT
MsEXPA85	TAGTCACCAACGTCGCGGG	AAAGAGAGTGCCTGGCCAAC
MsEXPA89	CATGTAAATGGCCGTGGTGG	ACCCATTGTCCCAGAAGCAT
MsEXPB7	ACCTTGTCTCCGCCTTGTTT	CTCCTGTGCTACCATCACCC
MsEXPB12	AATTGGGTTCCAAAGGCCAC	AGGAGCCTTGGTTGGTTTCT
MsEXLA1	CTTGCATCAATCCAAAGCTTCTT	ACCTGAAAGCAAGCACCACA
MsEXLB13	CGTAGGTCATATGGGGCAGT	CCAATTGACCCCAACTTGAAACC
