# Supplementary material for: Genome-Wide Identification, Phylogenetic and Expression Analysis of Expansin Gene Family in Medicago sativa L
Source: Int J Mol Sci. 2024 Apr 25;25(9):4700. doi: 10.3390/ijms25094700 (PMC11083626; doi:10.3390/ijms25094700)
Supplement: Supplementary file 1 [file ijms-25-04700-s001.zip › Table/Table S11.xlsx]

## Sheet: Sheet1
Table S11. Number of Expansin genes and their classification in alfalfa and other species
	Species	EXPA	EXPB	EXLA	EXLB	Total
Dicotyledon plant	Alfalfa	134	25	2	18	168
	Medicago truncatula	31	6	4	1	42
	Soybean	49	9	2	15	75
	Arabidopsis thaliana	26	6	3	1	36
	Tomato	25	8	1	4	38
	Potato	22	6	3	8	39
	Ginkgo	32	4	5	5	46
	Selaginella moellendorffii	15	2	0	0	17
	Tobacco	36	6	3	7	52
	Apple	34	1	2	4	41
	Poplar	27	3	2	4	36
	Grapevine	20	4	1	4	29
	Cucumber	12	18	4	7	41
	Cotton	37	4	3	6	50
Monocotyledonous plant	Wheat	121	104	16	0	241
	Sugarcane	51	38	3	0	92
	Maize	36	48	4	0	88
	Cereal grass	39	35	2	0	76
	barley	24	16	6	0	46
	Moso bamboo	45	29	7	1	82
	Rice	34	19	4	1	58
	Brachypodium distachyum	32	24	3	1	60
covering moss	Physcomitrella patens	27	7	0	0	34
