# Supplementary material for: Genome-Wide Identification, Phylogenetic and Expression Analysis of Expansin Gene Family in Medicago sativa L
Source: Int J Mol Sci. 2024 Apr 25;25(9):4700. doi: 10.3390/ijms25094700 (PMC11083626; doi:10.3390/ijms25094700)
Supplement: Supplementary file 1 [file ijms-25-04700-s001.zip › Table/Table S2.xlsx]

## Sheet: Sheet1
Table S2. Composition of EXPs in the indicated species
Group	A. thaliana		M. truncatula		M. sativa
	Gene No.	percentage(%)	Gene No.	percentage(%)	Gene No.	percentage(%)
EXPA	26	72.2	31	73.8	123	73.2
EXPB	6	16.7	6	14.3	25	14.9
EXLA	3	8.3	1	2.4	2	1.2
EXLB	1	2.8	4	9.5	18	10.7
Summary	36	100	42	100	168	100
EXPA + EXPB		88.9		88.1		88.1
