# Supplementary material for: Genome-Wide Identification, Phylogenetic and Expression Analysis of Expansin Gene Family in Medicago sativa L
Source: Int J Mol Sci. 2024 Apr 25;25(9):4700. doi: 10.3390/ijms25094700 (PMC11083626; doi:10.3390/ijms25094700)
Supplement: Supplementary file 1 [file ijms-25-04700-s001.zip › Table/Table S3.xlsx]

## Sheet: Sheet1
Table S3. Distribution of MsEXPs in alfalfa genome
Group	Chr 1	Chr 2	Chr 3	Chr4	Chr 5	Chr 6	Chr 7	Chr 8	Scaffold	Sum
EXPA	7	8	21	16	25	2	22	11	11	123
EXPB		8		9			8			25
EXLA				2						2
EXLB					3			15		18
Sum	7	16	21	27	28	2	30	26	11	168
