# Supplementary material for: Genome-Wide Identification, Phylogenetic and Expression Analysis of Expansin Gene Family in Medicago sativa L
Source: Int J Mol Sci. 2024 Apr 25;25(9):4700. doi: 10.3390/ijms25094700 (PMC11083626; doi:10.3390/ijms25094700)
Supplement: Supplementary file 1 [file ijms-25-04700-s001.zip › Table/Table S4.xlsx]

## Sheet: Sheet1
Table S4. Distribution of exon-intron in MsEXPs
Group	Number of Exons	Number of Introns	Number of MsEXPs
EXPA	2	1	29
	3	2	86
	4	3	4
	7	6	1
	11	10	1
	12	11	1
	13	12	1
EXPB	5	4	1
	4	3	24
EXLA	5	4	2
EXLB	4	3	15
	5	4	3
