# Supplementary material for: Genome-Wide Identification, Phylogenetic and Expression Analysis of Expansin Gene Family in Medicago sativa L
Source: Int J Mol Sci. 2024 Apr 25;25(9):4700. doi: 10.3390/ijms25094700 (PMC11083626; doi:10.3390/ijms25094700)
Supplement: Supplementary file 1 [file ijms-25-04700-s001.zip › Table/Table S5.xlsx]

## Sheet: Sheet1
Table S5. Information of conserved motifs in MsEXPs
Motif	E-Value	Sites	Width	Best Possible Match	Annotation of Motif
MEME-1	5.2e-2450	167	21	ALSTALFNNGLSCGACYEIRC	Expansin/pollen allergen, DPBB domain (IPR007112); RlpA-like domain superfamily (IPR036908)
MEME-2	7.7e-2331	122	23	WCNPPRQHFDLSQPAFLKIAQYK	RlpA-like domain superfamily (IPR036908)
MEME-3	7.3e-3724	122	42	VPCRKSGGIRFTINGHSYFNLVLITNVGGAGDVHAVSIKGSK	Expansin (IPR002963); Expansin, cellulose-binding-like domain (IPR007117); Expansin, cellulose-binding-like domain superfamily (IPR036749)
MEME-4	1.7e-2265	155	21	HATFYGGSDASGTMGGACGYG	RlpA-like domain superfamily (IPR036908)
MEME-5	3.4e-1625	164	15	TGWQPMSRNWGQNWQ	None
MEME-6	2.0e-1800	160	21	TSYNVAPSNWQFGQTYTGKQF	Expansin, cellulose-binding-like domain superfamily (IPR036749)
MEME-7	1.6e-1410	94	21	IVVTATNFCPPNFALPNDNGG	None
MEME-8	5.8e-1513	121	21	SNSYLNGQSLSFRVTTSDGKT	None
MEME-9	2.2e-764	167	8	IVPVSYRR	None
MEME-10	3.6e-689	117	11	NLYSQGYGTNT	None
