# Supplementary material for: Genome-Wide Identification, Phylogenetic and Expression Analysis of Expansin Gene Family in Medicago sativa L
Source: Int J Mol Sci. 2024 Apr 25;25(9):4700. doi: 10.3390/ijms25094700 (PMC11083626; doi:10.3390/ijms25094700)
Supplement: Supplementary file 1 [file ijms-25-04700-s001.zip › Table/Table S6.xlsx]

## Sheet: Tandem Duplication
Table S6. MsEXP gene pairs with tandem duplication in alfalfa
MsEXPs Gene Name 1	MsEXPs Gene Name 2
MsEXPB20	MsEXPB21
MsEXPA35	MsEXPA36
MsEXPA82	MsEXPA83
MsEXPA81	MsEXPA82
MsEXPB5	MsEXPB6
MsEXPB3	MsEXPB4
MsEXPA19	MsEXPA20
MsEXPA22	MsEXPA23
MsEXPA96	MsEXPA97
MsEXPB1	MsEXPB2
MsEXPA25	MsEXPA26
MsEXPA29	MsEXPA30
MsEXPB24	MsEXPB25
MsEXPA92	MsEXPA93
MsEXPA118	MsEXPA119
MsEXPA120	MsEXPA121
MsEXPA122	MsEXPA123
MsEXPA113	MsEXPA114
MsEXPB7	MsEXPB8
MsEXPA32	MsEXPA33
MsEXLB9	MsEXLB10
MsEXLB5	MsEXLB6
MsEXPB22	MsEXPB23
