# Supplementary material for: Genome-Wide Identification, Phylogenetic and Expression Analysis of Expansin Gene Family in Medicago sativa L
Source: Int J Mol Sci. 2024 Apr 25;25(9):4700. doi: 10.3390/ijms25094700 (PMC11083626; doi:10.3390/ijms25094700)
Supplement: Supplementary file 1 [file ijms-25-04700-s001.zip › Table/Table S7.xlsx]

## Sheet: Segmental Duplication
Table S7. MsEXP gene pairs with segmental duplication in alfalfa
Gene Name1	Position1	Gene Name2	Position2
MsEXPA1	chr1.1-63277928:63279123	MsEXPA3	chr1.2-58606660:58607845
		MsEXPA6	chr1.3-60683439:60685347
		MsEXPA97	chr7.4-5136078:5137280
MsEXPA3	chr1.2-58606660:58607845	MsEXPA5	chr1.3-60647725:60648862
MsEXPA4	chr1.3-251106:263185	MsEXPA7	chr1.4-213205:227132
MsEXPA6	chr1.3-60683439:60685347	MsEXPA97	chr7.4-5136078:5137280
MsEXPA8	chr2.1-6655249:6656845	MsEXPA10	chr2.2-5116352:5117938
		MsEXPA12	chr2.3-5678220:5679806
		MsEXPA14	chr2.4-6445210:6450205
		MsEXPA38	chr4.1-36448225:36450798
		MsEXPA46	chr4.3-39707280:39709618
		MsEXPA42	chr4.2-40959989:40962317
		MsEXPA50	chr4.4-42003080:42005707
MsEXPA9	chr2.1-10871982:10875897	MsEXPA11	chr2.2-9506778:9508471
		MsEXPA13	chr2.3-10397005:10398693
		MsEXPA15	chr2.4-10573001:10574971
		MsEXPA40	chr4.1-55985132:55986487
		MsEXPA44	chr4.2-58315508:58316878
		MsEXPA48	chr4.3-55511356:55512722
		MsEXPA52	chr4.4-59266153:59267519
MsEXPA10	chr2.2-5116352:5117938	MsEXPA12	chr2.3-5678220:5679806
		MsEXPA14	chr2.4-6445210:6450205
		MsEXPA38	chr4.1-36448225:36450798
		MsEXPA42	chr4.2-40959989:40962317
		MsEXPA46	chr4.3-39707280:39709618
		MsEXPA50	chr4.4-42003080:42005707
MsEXPA11	chr2.2-9506778:9508471	MsEXPA13	chr2.3-10397005:10398693
		MsEXPA15	chr2.4-10573001:10574971
		MsEXPA40	chr4.1-55985132:55986487
		MsEXPA44	chr4.2-58315508:58316878
		MsEXPA48	chr4.3-55511356:55512722
MsEXPA12	chr2.3-5678220:5679806	MsEXPA14	chr2.4-6445210:6450205
		MsEXPA38	chr4.1-36448225:36450798
		MsEXPA42	chr4.2-40959989:40962317
		MsEXPA46	chr4.3-39707280:39709618
		MsEXPA50	chr4.4-42003080:42005707
MsEXPA13	chr2.3-10397005:10398693	MsEXPA15	chr2.4-10573001:10574971
		MsEXPA44	chr4.2-58315508:58316878
		MsEXPA48	chr4.3-55511356:55512722
MsEXPA14	chr6.2-6574488:6575318	MsEXPA38	chr4.1-36448225:36450798
		MsEXPA42	chr4.2-40959989:40962317
		MsEXPA46	chr4.3-39707280:39709618
		MsEXPA50	chr4.4-42003080:42005707
		MsEXPA79	chr6.3-6962473:6964092
MsEXPA15	chr2.4-10573001:10574971	MsEXPA40	chr4.1-55985132:55986487
		MsEXPA44	chr4.2-58315508:58316878
		MsEXPA48	chr4.3-55511356:55512722
		MsEXPA52	chr4.4-59266153:59267519
MsEXPA16	chr3.1-28101495:28106645	MsEXPA21	chr3.2-26671323:26673721
		MsEXPA31	chr3.4-30108603:30110611
MsEXPA17	chr3.1-51244711:51246275	MsEXPA22	chr3.2-57593721:57595361
		MsEXPA27	chr3.3-55483574:55485212
		MsEXPA32	chr3.4-63149065:63150704
		MsEXPA76	chr5.4-59145651:59147815
MsEXPA18	chr3.1-53898328:53899565	MsEXPA24	chr3.2-60089263:60090730
		MsEXPA28	chr3.3-58198021:58199276
		MsEXPA34	chr3.4-66284986:66286239
		MsEXPA64	chr5.2-65688705:65691555
MsEXPA19	chr3.1-75195931:75197408	MsEXPA25	chr3.2-78834603:78836099
		MsEXPA29	chr3.3-78260548:78262051
		MsEXPA35	chr3.4-85703959:85705433
MsEXPA21	chr3.2-26671323:26673721	MsEXPA31	chr3.4-30108603:30110611
MsEXPA22	chr3.2-57593721:57595361	MsEXPA27	chr3.3-55483574:55485212
		MsEXPA32	chr3.4-63149065:63150704
		MsEXPA61	chr5.2-63243950:63245787
		MsEXPA75	chr5.4-59134711:59136851
		MsEXPA69	chr5.3-60141467:60150899
MsEXPA24	chr3.2-60089263:60090730	MsEXPA28	chr3.3-58198021:58199276
		MsEXPA34	chr3.4-66284986:66286239
		MsEXPA70	chr5.3-62538228:62540966
MsEXPA25	chr3.2-78834603:78836099	MsEXPA29	chr3.3-78260548:78262051
		MsEXPA35	chr3.4-85703959:85705433
MsEXPA27	chr3.3-55483574:55485212	MsEXPA68	chr5.3-60043180:60045019
		MsEXPA32	chr3.4-63149065:63150704
		MsEXPA75	chr5.4-59134711:59136851
MsEXPA28	chr3.3-58198021:58199276	MsEXPA34	chr3.4-66284986:66286239
		MsEXPA64	chr5.2-65688705:65691555
MsEXPA29	chr3.3-78260548:78262051	MsEXPA35	chr3.4-85703959:85705433
MsEXPA34	chr3.4-66284986:66286239	MsEXPA55	chr5.1-59955570:59958473
MsEXPA37	chr4.1-25190719:25191710	MsEXPA41	chr4.2-27753602:27754595
		MsEXPA45	chr4.3-28342135:28343123
		MsEXPA49	chr4.4-30543898:30544872
		MsEXPA54	chr5.1-31422255:31423742
		MsEXPA58	chr5.2-31246400:31247977
		MsEXPA67	chr5.3-29357270:29358758
		MsEXPA73	chr5.4-30611305:30612800
MsEXPA38	chr4.1-36448225:36450798	MsEXPA42	chr4.2-40959989:40962317
		MsEXPA46	chr4.3-39707280:39709618
		MsEXPA50	chr4.4-42003080:42005707
MsEXPA39	chr4.1-53307712:53308924	MsEXPA43	chr4.2-55896054:55897263
		MsEXPA47	chr4.3-53597425:53598668
		MsEXPA51	chr4.4-56926698:56927908
MsEXPA40	chr4.1-55985132:55986487	MsEXPA48	chr4.3-55511356:55512722
		MsEXPA52	chr4.4-59266153:59267519
MsEXPA41	chr4.2-27753602:27754595	MsEXPA45	chr4.3-28342135:28343123
		MsEXPA49	chr4.4-30543898:30544872
		MsEXPA54	chr5.1-31422255:31423742
		MsEXPA58	chr5.2-31246400:31247977
		MsEXPA67	chr5.3-29357270:29358758
		MsEXPA73	chr5.4-30611305:30612800
MsEXPA42	chr4.2-40959989:40962317	MsEXPA46	chr4.3-39707280:39709618
		MsEXPA50	chr4.4-42003080:42005707
MsEXPA43	chr4.2-55896054:55897263	MsEXPA47	chr4.3-53597425:53598668
		MsEXPA51	chr4.4-56926698:56927908
MsEXPA44	chr4.2-58315508:58316878	MsEXPA48	chr4.3-55511356:55512722
		MsEXPA52	chr4.4-59266153:59267519
MsEXPA45	chr4.3-28342135:28343123	MsEXPA49	chr4.4-30543898:30544872
		MsEXPA54	chr5.1-31422255:31423742
		MsEXPA58	chr5.2-31246400:31247977
		MsEXPA67	chr5.3-29357270:29358758
		MsEXPA73	chr5.4-30611305:30612800
MsEXPA46	chr4.3-39707280:39709618	MsEXPA50	chr4.4-42003080:42005707
MsEXPA47	chr4.3-53597425:53598668	MsEXPA51	chr4.4-56926698:56927908
MsEXPA48	chr4.3-55511356:55512722	MsEXPA52	chr4.4-59266153:59267519
MsEXPA49	chr4.4-30543898:30544872	MsEXPA58	chr5.2-31246400:31247977
		MsEXPA67	chr5.3-29357270:29358758
		MsEXPA73	chr5.4-30611305:30612800
MsEXPA53	chr5.1-4754750:4755815	MsEXPA57	chr5.2-3987673:3988738
		MsEXPA66	chr5.3-4831229:4832294
		MsEXPA72	chr5.4-5801776:5802841
		MsEXPA104	chr8.2-21195146:21197060
		MsEXPA108	chr8.3-19246252:19248342
MsEXPA54	chr5.1-31422255:31423742	MsEXPA58	chr5.2-31246400:31247977
		MsEXPA67	chr5.3-29357270:29358758
		MsEXPA73	chr5.4-30611305:30612800
MsEXPA55	chr5.1-59955570:59958473	MsEXPA64	chr5.2-65688705:65691555
		MsEXPA70	chr5.3-62538228:62540966
		MsEXPA74	chr5.4-57444838:57447749
MsEXPA56	chr5.1-62175535:62177245	MsEXPA65	chr5.2-67950414:67952124
		MsEXPA71	chr5.3-64632899:64634389
		MsEXPA77	chr5.4-62820354:62822064
MsEXPA57	chr5.2-3987673:3988738	MsEXPA66	chr5.3-4831229:4832294
		MsEXPA72	chr5.4-5801776:5802841
		MsEXPA104	chr8.2-21195146:21197060
		MsEXPA108	chr8.3-19246252:19248342
MsEXPA58	chr5.2-31246400:31247977	MsEXPA67	chr5.3-29357270:29358758
		MsEXPA73	chr5.4-30611305:30612800
		MsEXPA84	chr7.1-84467440:84468976
		MsEXPA89	chr7.2-86321631:86323260
		MsEXPA101	chr7.4-88261675:88263346
MsEXPA59	chr5.2-63210934:63212740	MsEXPA68	chr5.3-60043180:60045019
		MsEXPA75	chr5.4-59134711:59136851
MsEXPA64	chr5.2-65688705:65691555	MsEXPA70	chr5.3-62538228:62540966
		MsEXPA74	chr5.4-57444838:57447749
MsEXPA65	chr5.2-67950414:67952124	MsEXPA71	chr5.3-64632899:64634389
		MsEXPA77	chr5.4-62820354:62822064
MsEXPA66	chr5.3-4831229:4832294	MsEXPA72	chr5.4-5801776:5802841
		MsEXPA104	chr8.2-21195146:21197060
		MsEXPA108	chr8.3-19246252:19248342
MsEXPA67	chr5.3-29357270:29358758	MsEXPA73	chr5.4-30611305:30612800
MsEXPA68	chr5.3-60043180:60045019	MsEXPA75	chr5.4-59134711:59136851
MsEXPA70	chr5.3-62538228:62540966	MsEXPA74	chr5.4-57444838:57447749
MsEXPA71	chr5.3-64632899:64634389	MsEXPA77	chr5.4-62820354:62822064
MsEXPA72	chr5.4-5801776:5802841	MsEXPA102	chr8.1-21216809:21218723
		MsEXPA104	chr8.2-21195146:21197060
		MsEXPA108	chr8.3-19246252:19248342
		MsEXPA110	chr8.4-22556176:22558122
MsEXPA73	chr5.4-30611305:30612800	MsEXPA84	chr7.1-84467440:84468976
		MsEXPA89	chr7.2-86321631:86323260
		MsEXPA101	chr7.4-88261675:88263346
MsEXPA79	chr6.3-6962473:6964092	MsEXPA84	chr7.1-84467440:84468976
		MsEXPA89	chr7.2-86321631:86323260
		MsEXPA95	chr7.3-87043128:87044758
		MsEXPA101	chr7.4-88261675:88263346
MsEXPA80	chr7.1-40125067:40127999	MsEXPA85	chr7.2-39585447:39588352
		MsEXPA90	chr7.3-43753634:43756577
		MsEXPA98	chr7.4-42469382:42472594
MsEXPA81	chr7.1-82792770:82793960	MsEXPA86	chr7.2-84131477:84132638
		MsEXPA91	chr7.3-84610476:84611698
		MsEXPA99	chr7.4-86119278:86120520
MsEXPA84	chr7.1-84467440:84468976	MsEXPA89	chr7.2-86321631:86323260
		MsEXPA95	chr7.3-87043128:87044758
		MsEXPA101	chr7.4-88261675:88263346
MsEXPA85	chr7.2-39585447:39588352	MsEXPA90	chr7.3-43753634:43756577
		MsEXPA98	chr7.4-42469382:42472594
MsEXPA86	chr7.2-84131477:84132638	MsEXPA91	chr7.3-84610476:84611698
		MsEXPA99	chr7.4-86119278:86120520
MsEXPA89	chr7.2-86321631:86323260	MsEXPA95	chr7.3-87043128:87044758
		MsEXPA101	chr7.4-88261675:88263346
MsEXPA90	chr7.3-43753634:43756577	MsEXPA98	chr7.4-42469382:42472594
MsEXPA91	chr7.3-84610476:84611698	MsEXPA99	chr7.4-86119278:86120520
MsEXPA95	chr7.3-87043128:87044758	MsEXPA101	chr7.4-88261675:88263346
MsEXPA102	chr8.1-21216809:21218723	MsEXPA104	chr8.2-21195146:21197060
		MsEXPA108	chr8.3-19246252:19248342
		MsEXPA110	chr8.4-22556176:22558122
MsEXPA103	chr8.1-49885220:49886902	MsEXPA105	chr8.2-45945634:45947294
		MsEXPA111	chr8.4-45552298:45554032
MsEXPA104	chr8.2-21195146:21197060	MsEXPA108	chr8.3-19246252:19248342
		MsEXPA110	chr8.4-22556176:22558122
MsEXPA105	chr8.2-45945634:45947294	MsEXPA111	chr8.4-45552298:45554032
MsEXPA106	chr8.2-47827626:47830795	MsEXPA109	chr8.3-47999519:48003897
		MsEXPA112	chr8.4-48186619:48190024
MsEXPA108	chr8.3-19246252:19248342	MsEXPA110	chr8.4-22556176:22558122
MsEXPA109	chr8.3-47999519:48003897	MsEXPA112	chr8.4-48186619:48190024
MsEXPB1	chr2.1-10821396:10823730	MsEXPB3	chr2.2-8886852:8889741
		MsEXPB5	chr2.3-10330989:10335036
		MsEXPB7	chr2.4-10526544:10529889
		MsEXPB13	chr4.3-55664973:55670042
		MsEXPB16	chr4.4-59521735:59524414
MsEXPB3	chr2.2-8886852:8889741	MsEXPB5	chr2.3-10330989:10335036
		MsEXPB7	chr2.4-10526544:10529889
MsEXPB5	chr2.3-10330989:10335036	MsEXPB7	chr2.4-10526544:10529889
		MsEXPB13	chr4.3-55664973:55670042
MsEXPB7	chr2.4-10526544:10529889	MsEXPB13	chr4.3-55664973:55670042
		MsEXPB16	chr4.4-59521735:59524414
MsEXPB9	chr4.1-71441684:71443378	MsEXPB14	chr4.3-71177131:71178858
		MsEXPB10	chr4.2-75697346:75702318
		MsEXPB17	chr4.4-74368232:74370077
		MsEXPB18	chr7.1-56112726:56115200
MsEXPB10	chr4.2-75697346:75702318	MsEXPB14	chr4.3-71177131:71178858
		MsEXPB17	chr4.4-74368232:74370077
		MsEXPB18	chr7.1-56112726:56115200
		MsEXPB22	chr7.3-58354035:58356507
		MsEXPB24	chr7.4-58755747:58758071
MsEXPB11	chr4.3-49957664:49960258	MsEXPB15	chr4.4-52513658:52515895
MsEXPB13	chr4.3-55664973:55670042	MsEXPB16	chr4.4-59521735:59524414
MsEXPB14	chr4.3-71177131:71178858	MsEXPB17	chr4.4-74368232:74370077
		MsEXPB18	chr7.1-56112726:56115200
		MsEXPB22	chr7.3-58354035:58356507
MsEXPB18	chr7.1-56112726:56115200	MsEXPB20	chr7.2-56828292:56830773
		MsEXPB22	chr7.3-58354035:58356507
		MsEXPB24	chr7.4-58755747:58758071
MsEXPB20	chr7.2-56828292:56830773	MsEXPB22	chr7.3-58354035:58356507
		MsEXPB24	chr7.4-58755747:58758071
MsEXPB22	chr7.3-58354035:58356507	MsEXPB24	chr7.4-58755747:58758071
MsEXLA1	chr4.1-28262254:28264552	MsEXLA2	chr4.4-34462782:34464489
MsEXLB1	chr5.1-6364900:6366313	MsEXLB2	chr5.3-6607097:6608514
		MsEXLB3	chr5.4-7290840:7292256
		MsEXLB4	chr8.1-22903239:22904658
		MsEXLB8	chr8.2-22800780:22802060
		MsEXLB15	chr8.3-21270387:21272064
		MsEXLB18	chr8.4-23622033:23623710
MsEXLB2	chr5.3-6607097:6608514	MsEXLB3	chr5.4-7290840:7292256
		MsEXLB4	chr8.1-22903239:22904658
		MsEXLB8	chr8.2-22800780:22802060
		MsEXLB15	chr8.3-21270387:21272064
		MsEXLB18	chr8.4-23622033:23623710
MsEXLB3	chr5.4-7290840:7292256	MsEXLB4	chr8.1-22903239:22904658
		MsEXLB8	chr8.2-22800780:22802060
		MsEXLB15	chr8.3-21270387:21272064
		MsEXLB18	chr8.4-23622033:23623710
MsEXLB4	chr8.1-22903239:22904658	MsEXLB8	chr8.2-22800780:22802060
		MsEXLB13	chr8.3-21257997:21259840
		MsEXLB16	chr8.4-23609602:23611443
MsEXLB8	chr8.2-22800780:22802060	MsEXLB13	chr8.3-21257997:21259840
		MsEXLB16	chr8.4-23609602:23611443
MsEXLB13	chr8.3-21257997:21259840	MsEXLB16	chr8.4-23609602:23611443
MsEXLB15	chr8.3-21270387:21272064	MsEXLB18	chr8.4-23622033:23623710
MsEXLB7	chr8.1-23581235:23582871	MsEXLB11	chr8.2-23212686:23214318
		MsEXLB12	chr8.2-23270709:23272346
