# Supplementary material for: Genome-Wide Identification, Phylogenetic and Expression Analysis of Expansin Gene Family in Medicago sativa L
Source: Int J Mol Sci. 2024 Apr 25;25(9):4700. doi: 10.3390/ijms25094700 (PMC11083626; doi:10.3390/ijms25094700)
Supplement: Supplementary file 1 [file ijms-25-04700-s001.zip › Table/Table S8.xlsx]

## Sheet: Ms-A. thaliana
Table S8-1. One-to-one ortholog relationships between alfalfa and Arabidopsis
MsEXPs Gene Name	MsEXPs Gene ID	AtEXPs Gene ID
MsEXPA2	MS.gene24107	AT1G20190
MsEXPA4	MS.gene88952	AT1G75990
MsEXPA4	MS.gene88952	AT1G20190
MsEXPA7	MS.gene88972	AT1G75990
MsEXPA7	MS.gene88972	AT1G20190
MsEXPA41	MS.gene031492	AT1G69530
MsEXPA41	MS.gene031492	AT1G26770
MsEXPA45	MS.gene96786	AT1G69530
MsEXPA49	MS.gene56532	AT1G69530
MsEXPA49	MS.gene56532	AT1G26770
MsEXPA53	MS.gene20357	AT1G62980
MsEXPA54	MS.gene76620	AT1G69530
MsEXPA53	MS.gene20357	AT1G12560
MsEXPA54	MS.gene76620	AT1G26770
MsEXPA57	MS.gene22589	AT1G12560
MsEXPA57	MS.gene22589	AT1G62980
MsEXPA58	MS.gene55263	AT1G26770
MsEXPA58	MS.gene55263	AT1G69530
MsEXPA66	MS.gene025741	AT1G62980
MsEXPA67	MS.gene045626	AT1G69530
MsEXPA66	MS.gene025741	AT1G12560
MsEXPA67	MS.gene045626	AT1G26770
MsEXPA73	MS.gene53056	AT1G69530
MsEXPA102	MS.gene62821	AT1G62980
MsEXPA102	MS.gene62821	AT1G12560
MsEXPA108	MS.gene37224	AT1G62980
MsEXPA108	MS.gene37224	AT1G12560
MsEXPA110	MS.gene033403	AT1G12560
MsEXPA110	MS.gene033403	AT1G62980
MsEXPB1	MS.gene055819	AT2G20750
MsEXPA8	MS.gene45510	AT2G28950
MsEXPA8	MS.gene45510	AT2G39700
MsEXPA10	MS.gene30973	AT2G28950
MsEXPA10	MS.gene30973	AT2G39700
MsEXPA12	MS.gene052105	AT2G28950
MsEXPB7	MS.gene31480	AT2G20750
MsEXPA19	MS.gene049399	AT2G40610
MsEXPA25	MS.gene06528	AT2G40610
MsEXPA29	MS.gene06771	AT2G40610
MsEXPA38	MS.gene41164	AT2G28950
MsEXPB10	MS.gene82207	AT2G45110
MsEXPA49	MS.gene56532	AT2G03090
MsEXPA56	MS.gene32554	AT2G39700
MsEXPA54	MS.gene76620	AT2G03090
MsEXPA65	MS.gene64672	AT2G39700
MsEXPA58	MS.gene55263	AT2G03090
MsEXPA71	MS.gene29490	AT2G39700
MsEXPA77	MS.gene50162	AT2G39700
MsEXPB18	MS.gene96401	AT2G45110
MsEXPB22	MS.gene82085	AT2G45110
MsEXPB24	MS.gene069072	AT2G45110
MsEXPA8	MS.gene45510	AT3G55500
MsEXPA10	MS.gene30973	AT3G55500
MsEXPB10	MS.gene82207	AT3G60570
MsEXPA56	MS.gene32554	AT3G55500
MsEXPA65	MS.gene64672	AT3G55500
MsEXPA71	MS.gene29490	AT3G55500
MsEXPA77	MS.gene50162	AT3G55500
MsEXPA79	MS.gene20427	AT3G29030
MsEXPA84	MS.gene070632	AT3G29030
MsEXPA95	MS.gene79565	AT3G29030
MsEXPA112	MS.gene34210	AT3G15370
MsEXPB7	MS.gene31480	AT4G28250
MsEXLB4	MS.gene72000	AT4G17030
MsEXLB7	MS.gene61276	AT4G17030
MsEXLB12	MS.gene72362	AT4G17030
MsEXPA85	MS.gene91686	AT5G02260
MsEXPA90	MS.gene64523	AT5G02260
MsEXPA98	MS.gene90293	AT5G02260
MsEXPA37	MS.gene006796	AT1G26770
MsEXPA37	MS.gene006796	AT1G69530
MsEXPA72	MS.gene015508	AT1G12560
MsEXPA72	MS.gene015508	AT1G62980
MsEXPA104	MS.gene011449	AT1G62980
MsEXPA104	MS.gene011449	AT1G12560
MsEXPB5	MS.gene028917	AT2G20750
MsEXPA35	MS.gene013428	AT2G40610
MsEXPA50	MS.gene021127	AT2G28950
MsEXPA67	MS.gene045626	AT2G03090
MsEXPA78	MS.gene031053	AT3G29030
MsEXPA89	MS.gene045047	AT3G29030
MsEXPA101	MS.gene021736	AT3G29030
MsEXPA106	MS.gene032304	AT3G15370
MsEXPB1	MS.gene055819	AT4G28250
MsEXPB3	MS.gene043446	AT4G28250
MsEXPB5	MS.gene028917	AT4G28250
MsEXPA96	MS.gene050822	AT4G01630
MsEXPA19	MS.gene049399	AT5G05290
MsEXPA25	MS.gene06528	AT5G05290
MsEXPA29	MS.gene06771	AT5G05290
MsEXPA80	MS.gene055292	AT5G02260
MsEXPA37	MS.gene006796	AT2G03090
MsEXPA46	MS.gene004034	AT2G28950
MsEXPB20	MS.gene010761	AT2G45110
MsEXPA109	MS.gene007870	AT3G15370
MsEXLB15	MS.gene011582	AT4G17030
MsEXPA35	MS.gene013428	AT5G05290

## Sheet: Ms-M. truncatula
Table S8-2. One-to-one ortholog relationships between alfalfa and M. truncatula
MsEXPs Gene Name	MsEXPs Gene ID	MtEXPs Gene ID
MsEXPA1	MS.gene005397	Medtr1g085460
MsEXPA2	MS.gene24107	Medtr1g026020
MsEXPA3	MS.gene066062	Medtr1g085365
MsEXPA4	MS.gene88952	Medtr1g026020
MsEXPA4	MS.gene88952	Medtr3g114480
MsEXPA7	MS.gene88972	Medtr1g026020
MsEXPA7	MS.gene88972	Medtr3g114480
MsEXPA8	MS.gene45510	Medtr2g097030
MsEXPB1	MS.gene055819	Medtr2g090265
MsEXPA9	MS.gene055823	Medtr2g090255
MsEXPA8	MS.gene45510	Medtr4g063975
MsEXPB3	MS.gene043446	Medtr2g090265
MsEXPA10	MS.gene30973	Medtr2g097030
MsEXPA11	MS.gene043407	Medtr2g090255
MsEXPA10	MS.gene30973	Medtr4g063975
MsEXPA12	MS.gene052105	Medtr2g097030
MsEXPB5	MS.gene028917	Medtr2g090265
MsEXPA13	MS.gene028920	Medtr2g090255
MsEXPA12	MS.gene052105	Medtr4g063975
MsEXPA14	MS.gene31140	Medtr2g097030
MsEXPB7	MS.gene31480	Medtr2g090265
MsEXPA15	MS.gene31483	Medtr2g090255
MsEXPA14	MS.gene31140	Medtr4g063975
MsEXPA17	MS.gene41519	Medtr3g466760
MsEXPA19	MS.gene049399	Medtr3g094040
MsEXPA25	MS.gene06528	Medtr3g094040
MsEXPA22	MS.gene049533	Medtr3g466760
MsEXPA24	MS.gene061572	Medtr3g064510
MsEXPA21	MS.gene93366	Medtr3g435430
MsEXPA22	MS.gene049533	Medtr5g075320
MsEXPA29	MS.gene06771	Medtr3g094040
MsEXPA28	MS.gene049694	Medtr3g064510
MsEXPA32	MS.gene38452	Medtr3g466760
MsEXPA34	MS.gene05021	Medtr3g064510
MsEXPA40	MS.gene84420	Medtr2g090255
MsEXPA38	MS.gene41164	Medtr2g097030
MsEXPA38	MS.gene41164	Medtr4g063975
MsEXPB9	MS.gene76697	Medtr4g028640
MsEXPA44	MS.gene068488	Medtr2g090255
MsEXPA42	MS.gene071182	Medtr2g097030
MsEXPB10	MS.gene82207	Medtr4g028640
MsEXPA42	MS.gene071182	Medtr4g063975
MsEXPA48	MS.gene073262	Medtr2g090255
MsEXPB13	MS.gene073270	Medtr2g090265
MsEXPB14	MS.gene53296	Medtr4g028640
MsEXPA45	MS.gene96786	Medtr4g081950
MsEXPA45	MS.gene96786	Medtr5g041700
MsEXPA52	MS.gene98660	Medtr2g090255
MsEXPB17	MS.gene48842	Medtr4g028640
MsEXLA2	MS.gene28934	Medtr4g075790
MsEXPA49	MS.gene56532	Medtr4g081950
MsEXPA49	MS.gene56532	Medtr5g041700
MsEXLB1	MS.gene21522	Medtr4g099370
MsEXPA53	MS.gene20357	Medtr5g011210
MsEXPA56	MS.gene32554	Medtr5g079950
MsEXPA54	MS.gene76620	Medtr5g041700
MsEXLB1	MS.gene21522	Medtr5g013440
MsEXPA61	MS.gene71370	Medtr3g466760
MsEXPA58	MS.gene55263	Medtr4g081950
MsEXPA57	MS.gene22589	Medtr4g102450
MsEXPA61	MS.gene71370	Medtr5g075320
MsEXPA65	MS.gene64672	Medtr5g079950
MsEXPA57	MS.gene22589	Medtr5g011210
MsEXPA58	MS.gene55263	Medtr5g041700
MsEXLB2	MS.gene54620	Medtr4g099370
MsEXPA71	MS.gene29490	Medtr5g079950
MsEXLB2	MS.gene54620	Medtr5g013440
MsEXPA75	MS.gene26268	Medtr3g466760
MsEXPA77	MS.gene50162	Medtr5g079950
MsEXPA73	MS.gene53056	Medtr5g041700
MsEXPB18	MS.gene96401	Medtr4g028640
MsEXPA85	MS.gene91686	Medtr7g061720
MsEXPA95	MS.gene79565	Medtr6g012500
MsEXPA90	MS.gene64523	Medtr7g061720
MsEXPA91	MS.gene97207	Medtr7g013120
MsEXPA95	MS.gene79565	Medtr7g011060
MsEXPA100	MS.gene91663	Medtr7g013140
MsEXPA98	MS.gene90293	Medtr7g061720
MsEXPA102	MS.gene62821	Medtr4g102450
MsEXLB4	MS.gene72000	Medtr5g013440
MsEXLB17	MS.gene61235	Medtr4g098930
MsEXLB18	MS.gene72927	Medtr4g098930
MsEXLB7	MS.gene61276	Medtr5g013440
MsEXLB12	MS.gene72362	Medtr5g013440
MsEXPA18	MS.gene008345	Medtr3g064510
MsEXPA16	MS.gene018914	Medtr3g435430
MsEXPA27	MS.gene008494	Medtr3g466760
MsEXPA35	MS.gene013428	Medtr3g094040
MsEXPA31	MS.gene03541	Medtr3g435430
MsEXPA41	MS.gene031492	Medtr4g081950
MsEXPA41	MS.gene031492	Medtr5g041700
MsEXPA50	MS.gene021127	Medtr2g097030
MsEXPA50	MS.gene021127	Medtr4g063975
MsEXPA55	MS.gene017347	Medtr5g076950
MsEXPA64	MS.gene063617	Medtr5g076950
MsEXPA68	MS.gene017225	Medtr3g466760
MsEXPA67	MS.gene045626	Medtr4g081950
MsEXPA68	MS.gene017225	Medtr5g075320
MsEXPA66	MS.gene025741	Medtr5g011210
MsEXPA67	MS.gene045626	Medtr5g041700
MsEXPA74	MS.gene26170	Medtr5g076950
MsEXPA75	MS.gene26268	Medtr5g075320
MsEXPA78	MS.gene031053	Medtr7g011060
MsEXPA79	MS.gene20427	Medtr6g012500
MsEXPA79	MS.gene20427	Medtr7g011060
MsEXPA84	MS.gene070632	Medtr6g012500
MsEXPA80	MS.gene055292	Medtr7g061720
MsEXPA84	MS.gene070632	Medtr7g011060
MsEXPA89	MS.gene045047	Medtr6g012500
MsEXPA86	MS.gene057479	Medtr7g013120
MsEXPA89	MS.gene045047	Medtr7g011060
MsEXPA96	MS.gene050822	Medtr1g085460
MsEXPA96	MS.gene050822	Medtr7g110990
MsEXPA103	MS.gene070610	Medtr8g464350
MsEXPA105	MS.gene29929	Medtr8g464350
MsEXPA108	MS.gene37224	Medtr4g102450
MsEXPA107	MS.gene26737	Medtr4g124340
MsEXPA108	MS.gene37224	Medtr5g011210
MsEXLA1	MS.gene003384	Medtr4g075790
MsEXPA37	MS.gene006796	Medtr4g081950
MsEXPA37	MS.gene006796	Medtr5g041700
MsEXPA70	MS.gene009535	Medtr3g064510
MsEXPA70	MS.gene009535	Medtr5g076950
MsEXLB3	MS.gene015374	Medtr4g099370
MsEXPA72	MS.gene015508	Medtr4g102450
MsEXPA72	MS.gene015508	Medtr5g011210
MsEXLB3	MS.gene015374	Medtr5g013440
MsEXPA81	MS.gene021859	Medtr7g013120
MsEXPA101	MS.gene021736	Medtr6g012500
MsEXPA101	MS.gene021736	Medtr7g011060
MsEXLB16	MS.gene011625	Medtr4g098930
MsEXPA110	MS.gene033403	Medtr4g102450
MsEXPA111	MS.gene046098	Medtr8g464350
MsEXPA46	MS.gene004034	Medtr2g097030
MsEXPA46	MS.gene004034	Medtr4g063975
MsEXPA104	MS.gene011449	Medtr4g102450
MsEXLB13	MS.gene011579	Medtr4g099400
MsEXLB15	MS.gene011582	Medtr4g099370
MsEXLB15	MS.gene011582	Medtr5g013440

## Sheet: Ms-G. max
Table S8-3. One-to-one ortholog relationships between alfalfa and G. max
MsEXPs Gene Name	MsEXPs Gene ID	GmEXPs Gene ID
MsEXPA37	MS.gene006796	Glyma.01G050100
MsEXPA41	MS.gene031492	Glyma.01G050100
MsEXPA45	MS.gene96786	Glyma.01G050100
MsEXPA49	MS.gene56532	Glyma.01G050100
MsEXPA54	MS.gene76620	Glyma.01G050100
MsEXPA53	MS.gene20357	Glyma.01G214400
MsEXPA58	MS.gene55263	Glyma.01G050100
MsEXPA57	MS.gene22589	Glyma.01G214400
MsEXPA67	MS.gene045626	Glyma.01G050100
MsEXLB2	MS.gene54620	Glyma.01G204800
MsEXPA66	MS.gene025741	Glyma.01G214400
MsEXPA73	MS.gene53056	Glyma.01G050100
MsEXLB3	MS.gene015374	Glyma.01G204800
MsEXPA72	MS.gene015508	Glyma.01G214400
MsEXPB18	MS.gene96401	Glyma.01G077000
MsEXPB22	MS.gene82085	Glyma.01G077000
MsEXPB24	MS.gene069072	Glyma.01G077000
MsEXLB4	MS.gene72000	Glyma.01G204800
MsEXPA102	MS.gene62821	Glyma.01G214400
MsEXLB17	MS.gene61235	Glyma.01G202100
MsEXLB7	MS.gene61276	Glyma.01G204800
MsEXLB12	MS.gene72362	Glyma.01G204800
MsEXPA108	MS.gene37224	Glyma.01G214400
MsEXPA110	MS.gene033403	Glyma.01G214400
MsEXPA22	MS.gene049533	Glyma.02G235900
MsEXPA24	MS.gene061572	Glyma.02G240900
MsEXPA34	MS.gene05021	Glyma.02G240900
MsEXPA41	MS.gene031492	Glyma.02G109100
MsEXPA45	MS.gene96786	Glyma.02G109100
MsEXPA49	MS.gene56532	Glyma.02G109100
MsEXPA56	MS.gene32554	Glyma.02G248500
MsEXPA54	MS.gene76620	Glyma.02G109100
MsEXPA61	MS.gene71370	Glyma.02G235900
MsEXPA65	MS.gene64672	Glyma.02G248500
MsEXPA58	MS.gene55263	Glyma.02G109100
MsEXPA64	MS.gene063617	Glyma.02G240900
MsEXPA71	MS.gene29490	Glyma.02G248500
MsEXPA73	MS.gene53056	Glyma.02G109100
MsEXPA77	MS.gene50162	Glyma.02G248500
MsEXPA75	MS.gene26268	Glyma.02G235900
MsEXPA74	MS.gene26170	Glyma.02G240900
MsEXPB9	MS.gene76697	Glyma.03G033800
MsEXPB10	MS.gene82207	Glyma.03G033800
MsEXPB14	MS.gene53296	Glyma.03G033800
MsEXPB17	MS.gene48842	Glyma.03G033800
MsEXPB18	MS.gene96401	Glyma.03G033800
MsEXPB22	MS.gene82085	Glyma.03G033800
MsEXPB24	MS.gene069072	Glyma.03G033800
MsEXPA2	MS.gene24107	Glyma.04G021600
MsEXPA4	MS.gene88952	Glyma.04G021500
MsEXPA7	MS.gene88972	Glyma.04G021500
MsEXPA21	MS.gene93366	Glyma.04G167800
MsEXPA25	MS.gene06528	Glyma.04G222100
MsEXPA29	MS.gene06771	Glyma.04G222100
MsEXPA21	MS.gene93366	Glyma.05G025600
MsEXPA53	MS.gene20357	Glyma.05G051200
MsEXPA57	MS.gene22589	Glyma.05G051200
MsEXLB2	MS.gene54620	Glyma.05G065800
MsEXPA102	MS.gene62821	Glyma.05G051200
MsEXLB4	MS.gene72000	Glyma.05G065100
MsEXLB7	MS.gene61276	Glyma.05G065100
MsEXLB17	MS.gene61235	Glyma.05G069100
MsEXPA108	MS.gene37224	Glyma.05G051200
MsEXLB10	MS.gene72359	Glyma.05G065100
MsEXLB12	MS.gene72362	Glyma.05G065800
MsEXPA2	MS.gene24107	Glyma.06G021700
MsEXPA4	MS.gene88952	Glyma.06G021600
MsEXPA7	MS.gene88972	Glyma.06G021600
MsEXPB7	MS.gene31480	Glyma.06G294500
MsEXPA15	MS.gene31483	Glyma.06G294600
MsEXPA21	MS.gene93366	Glyma.06G195000
MsEXPA40	MS.gene84420	Glyma.06G294600
MsEXPA52	MS.gene98660	Glyma.06G294600
MsEXPA54	MS.gene76620	Glyma.07G229000
MsEXPA85	MS.gene91686	Glyma.07G132600
MsEXPA90	MS.gene64523	Glyma.07G132600
MsEXPA98	MS.gene90293	Glyma.07G132600
MsEXPA91	MS.gene97207	Glyma.08G243200
MsEXPA99	MS.gene91660	Glyma.08G243200
MsEXPA95	MS.gene79565	Glyma.09G236200
MsEXPB20	MS.gene010761	Glyma.01G077000
MsEXLB16	MS.gene011625	Glyma.01G202100
MsEXPA104	MS.gene011449	Glyma.01G214400
MsEXLB15	MS.gene011582	Glyma.01G204800
MsEXPA27	MS.gene008494	Glyma.02G235900
MsEXPA55	MS.gene017347	Glyma.02G240900
MsEXPA69	MS.gene009672	Glyma.02G235900
MsEXPA67	MS.gene045626	Glyma.02G109100
MsEXPB20	MS.gene010761	Glyma.03G033800
MsEXPA96	MS.gene050822	Glyma.03G225900
MsEXPA16	MS.gene018914	Glyma.04G167800
MsEXPA19	MS.gene049399	Glyma.04G222100
MsEXPA31	MS.gene03541	Glyma.04G167800
MsEXPA35	MS.gene013428	Glyma.04G222100
MsEXPA16	MS.gene018914	Glyma.05G025600
MsEXPA31	MS.gene03541	Glyma.05G025600
MsEXPA66	MS.gene025741	Glyma.05G051200
MsEXPA110	MS.gene033403	Glyma.05G051200
MsEXPB1	MS.gene055819	Glyma.06G294500
MsEXPA9	MS.gene055823	Glyma.06G294600
MsEXPA11	MS.gene043407	Glyma.06G294600
MsEXPB3	MS.gene043446	Glyma.06G294500
MsEXPA13	MS.gene028920	Glyma.06G294600
MsEXPA19	MS.gene049399	Glyma.06G143300
MsEXPA25	MS.gene06528	Glyma.06G143300
MsEXPA29	MS.gene06771	Glyma.06G143300
MsEXPA44	MS.gene068488	Glyma.06G294600
MsEXPB13	MS.gene073270	Glyma.06G294500
MsEXPA48	MS.gene073262	Glyma.06G294600
MsEXPA112	MS.gene34210	Glyma.06G246400
MsEXPA56	MS.gene32554	Glyma.07G132600
MsEXPA80	MS.gene055292	Glyma.07G132600
MsEXPA87	MS.gene071213	Glyma.08G243200
MsEXPA79	MS.gene20427	Glyma.09G236200
MsEXPA84	MS.gene070632	Glyma.09G236200
MsEXPA3	MS.gene066062	Glyma.10G140200
MsEXPA8	MS.gene45510	Glyma.11G139100
MsEXPA10	MS.gene30973	Glyma.11G139100
MsEXPA14	MS.gene31140	Glyma.11G139100
MsEXPA38	MS.gene41164	Glyma.11G139100
MsEXPA42	MS.gene071182	Glyma.11G139100
MsEXLA2	MS.gene28934	Glyma.11G096700
MsEXPA53	MS.gene20357	Glyma.11G027600
MsEXPA56	MS.gene32554	Glyma.11G219400
MsEXPA57	MS.gene22589	Glyma.11G027600
MsEXPA65	MS.gene64672	Glyma.11G219400
MsEXLB2	MS.gene54620	Glyma.11G038300
MsEXPA71	MS.gene29490	Glyma.11G219400
MsEXPA77	MS.gene50162	Glyma.11G219400
MsEXLB5	MS.gene72002	Glyma.11G038300
MsEXLB9	MS.gene61273	Glyma.11G038300
MsEXLB18	MS.gene72927	Glyma.11G040700
MsEXPA108	MS.gene37224	Glyma.11G027600
MsEXLB10	MS.gene72359	Glyma.11G038300
MsEXPA8	MS.gene45510	Glyma.12G062700
MsEXPA10	MS.gene30973	Glyma.12G062700
MsEXPA14	MS.gene31140	Glyma.12G062700
MsEXPB7	MS.gene31480	Glyma.12G203600
MsEXPA15	MS.gene31483	Glyma.12G111100
MsEXPB7	MS.gene31480	Glyma.12G111200
MsEXPA38	MS.gene41164	Glyma.12G062700
MsEXPA40	MS.gene84420	Glyma.12G111100
MsEXPA52	MS.gene98660	Glyma.12G111100
MsEXPA4	MS.gene88952	Glyma.14G221500
MsEXPA7	MS.gene88972	Glyma.14G221500
MsEXPA37	MS.gene006796	Glyma.02G109100
MsEXPA70	MS.gene009535	Glyma.02G240900
MsEXLB3	MS.gene015374	Glyma.05G065800
MsEXPA72	MS.gene015508	Glyma.05G051200
MsEXLB16	MS.gene011625	Glyma.05G069100
MsEXPA104	MS.gene011449	Glyma.05G051200
MsEXLB13	MS.gene011579	Glyma.05G065100
MsEXLB15	MS.gene011582	Glyma.05G065800
MsEXPB5	MS.gene028917	Glyma.06G294500
MsEXPA16	MS.gene018914	Glyma.06G195000
MsEXPA35	MS.gene013428	Glyma.06G143300
MsEXPA31	MS.gene03541	Glyma.06G195000
MsEXPA106	MS.gene032304	Glyma.06G246400
MsEXPA41	MS.gene031492	Glyma.07G229000
MsEXPA67	MS.gene045626	Glyma.07G229000
MsEXPA82	MS.gene021858	Glyma.08G243200
MsEXPA78	MS.gene031053	Glyma.09G236200
MsEXPA89	MS.gene045047	Glyma.09G236200
MsEXPA101	MS.gene021736	Glyma.09G236200
MsEXPA96	MS.gene050822	Glyma.10G140200
MsEXPA12	MS.gene052105	Glyma.11G139100
MsEXPA66	MS.gene025741	Glyma.11G027600
MsEXPA110	MS.gene033403	Glyma.11G027600
MsEXPB1	MS.gene055819	Glyma.12G203600
MsEXPA9	MS.gene055823	Glyma.12G111100
MsEXPB1	MS.gene055819	Glyma.12G111200
MsEXPB3	MS.gene043446	Glyma.12G203600
MsEXPB3	MS.gene043446	Glyma.12G111200
MsEXPA12	MS.gene052105	Glyma.12G062700
MsEXPA42	MS.gene071182	Glyma.12G062700
MsEXPA44	MS.gene068488	Glyma.12G111100
MsEXPA48	MS.gene073262	Glyma.12G111100
MsEXPB13	MS.gene073270	Glyma.12G111200
MsEXPB13	MS.gene073270	Glyma.12G203600
MsEXLA2	MS.gene28934	Glyma.12G022800
MsEXPA112	MS.gene34210	Glyma.12G150900
MsEXPB1	MS.gene055819	Glyma.13G298100
MsEXPA8	MS.gene45510	Glyma.13G336600
MsEXPA10	MS.gene30973	Glyma.13G336600
MsEXPB7	MS.gene31480	Glyma.13G298100
MsEXPA14	MS.gene31140	Glyma.13G336600
MsEXPA38	MS.gene41164	Glyma.13G336600
MsEXPA42	MS.gene071182	Glyma.13G336600
MsEXPB13	MS.gene073270	Glyma.13G298100
MsEXPA2	MS.gene24107	Glyma.14G221500
MsEXPA56	MS.gene32554	Glyma.14G068000
MsEXPA61	MS.gene71370	Glyma.14G203900
MsEXPA65	MS.gene64672	Glyma.14G068000
MsEXPA71	MS.gene29490	Glyma.14G068000
MsEXPA75	MS.gene26268	Glyma.14G203900
MsEXPA74	MS.gene26170	Glyma.14G210500
MsEXPA77	MS.gene50162	Glyma.14G068000
MsEXPA8	MS.gene45510	Glyma.15G037700
MsEXPA10	MS.gene30973	Glyma.15G037700
MsEXPA14	MS.gene31140	Glyma.15G037700
MsEXPA38	MS.gene41164	Glyma.15G037700
MsEXPA4	MS.gene88952	Glyma.17G260400
MsEXPA7	MS.gene88972	Glyma.17G260400
MsEXPA21	MS.gene93366	Glyma.17G101400
MsEXLB2	MS.gene54620	Glyma.17G147600
MsEXPA102	MS.gene62821	Glyma.17G133100
MsEXLB4	MS.gene72000	Glyma.17G146900
MsEXLB7	MS.gene61276	Glyma.17G146900
MsEXLB17	MS.gene61235	Glyma.17G151700
MsEXLB18	MS.gene72927	Glyma.17G151700
MsEXLB10	MS.gene72359	Glyma.17G146900
MsEXLB12	MS.gene72362	Glyma.17G147600
MsEXPA65	MS.gene64672	Glyma.18G038000
MsEXPA85	MS.gene91686	Glyma.18G181700
MsEXPA95	MS.gene79565	Glyma.18G260900
MsEXPA91	MS.gene97207	Glyma.18G265400
MsEXPA99	MS.gene91660	Glyma.18G265400
MsEXPA98	MS.gene90293	Glyma.18G181700
MsEXPA109	MS.gene007870	Glyma.06G246400
MsEXPA37	MS.gene006796	Glyma.07G229000
MsEXPA1	MS.gene005397	Glyma.10G140200
MsEXPA50	MS.gene021127	Glyma.11G139100
MsEXPA69	MS.gene009672	Glyma.11G160000
MsEXLB3	MS.gene015374	Glyma.11G038300
MsEXPA72	MS.gene015508	Glyma.11G027600
MsEXLB16	MS.gene011625	Glyma.11G040700
MsEXPA104	MS.gene011449	Glyma.11G027600
MsEXLB13	MS.gene011579	Glyma.11G038300
MsEXPA11	MS.gene043407	Glyma.12G111100
MsEXPB5	MS.gene028917	Glyma.12G203600
MsEXPA13	MS.gene028920	Glyma.12G111100
MsEXPB5	MS.gene028917	Glyma.12G111200
MsEXPA50	MS.gene021127	Glyma.12G062700
MsEXPA106	MS.gene032304	Glyma.12G150900
MsEXPB3	MS.gene043446	Glyma.13G298100
MsEXPB5	MS.gene028917	Glyma.13G298100
MsEXPA12	MS.gene052105	Glyma.13G336600
MsEXPA24	MS.gene061572	Glyma.13G152200
MsEXPA28	MS.gene049694	Glyma.13G152200
MsEXPA34	MS.gene05021	Glyma.13G152200
MsEXPA22	MS.gene049533	Glyma.14G203900
MsEXPA24	MS.gene061572	Glyma.14G210500
MsEXPA34	MS.gene05021	Glyma.14G210500
MsEXPA64	MS.gene063617	Glyma.14G210500
MsEXPA12	MS.gene052105	Glyma.15G037700
MsEXPA42	MS.gene071182	Glyma.15G037700
MsEXPA2	MS.gene24107	Glyma.17G260400
MsEXLB1	MS.gene21522	Glyma.17G147600
MsEXPA53	MS.gene20357	Glyma.17G133100
MsEXPA57	MS.gene22589	Glyma.17G133100
MsEXPA108	MS.gene37224	Glyma.17G133100
MsEXPA17	MS.gene41519	Glyma.18G054000
MsEXPA24	MS.gene061572	Glyma.18G044100
MsEXPA32	MS.gene38452	Glyma.18G054000
MsEXPA56	MS.gene32554	Glyma.18G038000
MsEXPA71	MS.gene29490	Glyma.18G038000
MsEXPA74	MS.gene26170	Glyma.18G044100
MsEXPA77	MS.gene50162	Glyma.18G038000
MsEXPA79	MS.gene20427	Glyma.18G260900
MsEXPA84	MS.gene070632	Glyma.18G260900
MsEXPA87	MS.gene071213	Glyma.18G265400
MsEXPA90	MS.gene64523	Glyma.18G181700
MsEXPA79	MS.gene20427	Glyma.19G024200
MsEXPA95	MS.gene79565	Glyma.19G024200
MsEXPA45	MS.gene96786	Glyma.20G033900
MsEXPA49	MS.gene56532	Glyma.20G033900
MsEXPA54	MS.gene76620	Glyma.20G033900
MsEXPA58	MS.gene55263	Glyma.20G033900
MsEXPA73	MS.gene53056	Glyma.20G033900
MsEXPB18	MS.gene96401	Glyma.U014500
MsEXPB22	MS.gene82085	Glyma.U014500
MsEXLA1	MS.gene003384	Glyma.11G096700
MsEXPA46	MS.gene004034	Glyma.11G139100
MsEXPA109	MS.gene007870	Glyma.12G150900
MsEXPA18	MS.gene008345	Glyma.13G152200
MsEXPA50	MS.gene021127	Glyma.13G336600
MsEXPA55	MS.gene017347	Glyma.14G210500
MsEXPA50	MS.gene021127	Glyma.15G037700
MsEXPA16	MS.gene018914	Glyma.17G101400
MsEXPA31	MS.gene03541	Glyma.17G101400
MsEXPA66	MS.gene025741	Glyma.17G133100
MsEXLB3	MS.gene015374	Glyma.17G147600
MsEXPA72	MS.gene015508	Glyma.17G133100
MsEXPA110	MS.gene033403	Glyma.17G133100
MsEXPA22	MS.gene049533	Glyma.18G054000
MsEXPA28	MS.gene049694	Glyma.18G044100
MsEXPA34	MS.gene05021	Glyma.18G044100
MsEXPA78	MS.gene031053	Glyma.18G260900
MsEXPA80	MS.gene055292	Glyma.18G181700
MsEXPA89	MS.gene045047	Glyma.18G260900
MsEXPA84	MS.gene070632	Glyma.19G024200
MsEXPA89	MS.gene045047	Glyma.19G024200
MsEXPA96	MS.gene050822	Glyma.19G222900
MsEXPA3	MS.gene066062	Glyma.20G089100
MsEXPA96	MS.gene050822	Glyma.20G089100
MsEXPB24	MS.gene069072	Glyma.U014500
MsEXLA1	MS.gene003384	Glyma.12G022800
MsEXPA46	MS.gene004034	Glyma.12G062700
MsEXPA27	MS.gene008494	Glyma.14G203900
MsEXPA69	MS.gene009672	Glyma.14G203900
MsEXPA70	MS.gene009535	Glyma.14G210500
MsEXLB16	MS.gene011625	Glyma.17G151700
MsEXPA104	MS.gene011449	Glyma.17G133100
MsEXLB13	MS.gene011579	Glyma.17G146900
MsEXLB15	MS.gene011582	Glyma.17G147600
MsEXPA68	MS.gene017225	Glyma.18G054000
MsEXPA82	MS.gene021858	Glyma.18G265400
MsEXPA101	MS.gene021736	Glyma.18G260900
MsEXPA78	MS.gene031053	Glyma.19G024200
MsEXPA101	MS.gene021736	Glyma.19G024200
MsEXPA41	MS.gene031492	Glyma.20G033900
MsEXPA67	MS.gene045626	Glyma.20G033900
MsEXLA1	MS.gene004034	Glyma.13G336600
MsEXPA46	MS.gene004034	Glyma.15G037700
MsEXPA109	MS.gene008345	Glyma.18G044100
MsEXPA18	MS.gene008494	Glyma.18G054000
MsEXPA1	MS.gene005397	Glyma.20G089100
MsEXPA37	MS.gene006796	Glyma.20G033900
MsEXPB21	MS.gene010761	Glyma.U014500

## Sheet: Summarize
Table S8-4. Composition of ortholog relationships in the indicated species
Group	A. thaliana		M. truncatula		G. max
	MsEXPs No.	percentage	MsEXPs No.	percentage	MsEXPs No.	percentage
MsEXPA	80	0.650407	112	0.910569	82	0.666667
MsEXPB	13	0.52	10	0.4	14	0.56
MsEXLA	0	0	2	1	2	1
MsEXLB	4	0.222222	15	0.833333	14	0.777778
