# Supplementary material for: Genome-Wide Identification, Phylogenetic and Expression Analysis of Expansin Gene Family in Medicago sativa L
Source: Int J Mol Sci. 2024 Apr 25;25(9):4700. doi: 10.3390/ijms25094700 (PMC11083626; doi:10.3390/ijms25094700)
Supplement: Supplementary file 1 [file ijms-25-04700-s001.zip › Table/Table S9.xlsx]

## Sheet: Sheet1
Table S9-1. Cis_elements contained in the MsEXPs promoter region
Gene Name	3-AF1 binding site	3-AF3 binding site	AAAC-motif	AACA_motif	AAGAA-motif	A-box	ABRE	ABRE2	ABRE3a	ABRE4	ACA-motif	ACE	AC-I	ACTCATCCT sequence	AE-box	AP-1	ARE	as-1	AT~ABRE	AT~TATA-box	AT1-motif	ATC-motif	ATCT-motif	AT-rich element	AT-rich sequence	AuxRR-core	Box 4	Box II	Box II -like sequence	Box III	box S	CAAT-box	CAG-motif	CARE	CAT-box	CCAAT-box	CCGTCC motif	CCGTCC-box	CGTCA-motif	chs-CMA1a	chs-CMA2a	chs-CMA2b	chs-CMA2c	circadian	CTAG-motif	dOCT	DRE	DRE core	DRE1
MS.gene003384					1		3		2	2					1		2	3		36							4					43							3
MS.gene004034							4										2	2		1				1			2					46							2
MS.gene005397	1				1		1								1		1			2				1			8					45
MS.gene006796					2		5	1									7	1		1					1		1	2		1		52			1				1									2
MS.gene007870	1				5	1	1		1	1					1		1			11			1			1						24			1		1	1							1
MS.gene008345						1	3		2	2		1				1	4	2		6			1				3					29					1	1	2		1
MS.gene008494		1			3		3								1		3	2		2							3					40				3			2
MS.gene009535					2		3		2	2		2					2						1				3			1		44												1
MS.gene009672		1			2		1										1			4							2					43
MS.gene010760					3		1								1		4	4		4							1					29							4										2
MS.gene010761							4					1								2						1	2					32				1								1
MS.gene011449					3		2								1		3	1		4							4			1		56			1				1
MS.gene011579					1		1		1	1							5			4							8				1	50								1	1
MS.gene011581							3		2	2					2		1			3							5					52			2									1
MS.gene011582	1						1										3			3							4			1		26
MS.gene011625					2		1										3	1		1				1			1					41							1
MS.gene013427							2					2					3			3							2					45								1					1
MS.gene013428					2		2					1					4			2							4					36			1
MS.gene015374					2	1	3		1	1								4		2				1	1	1	1					36					1	1	4									1
MS.gene015508					3		4		1	1					1		1			3							4					37												1				1
MS.gene017225							3		2	2							2	2		2							2					40			2	2			2							1
MS.gene017347					1		3		1	1					2		4			1							7			1		41				1								2
MS.gene018914		1			2		3							1	1		5	1		1							3					45			1	1			1
MS.gene021127							4										3	3		1				1			3					41				1			3
MS.gene021736					2		3				1				1		4	2		5		1					1					46			1				2	1					1			1
MS.gene021857																				4				1			3					25								1
MS.gene021858					1		2										2	2		6				1			2					27							2
MS.gene021859					2	1	1										6	1		58	2						4					33							1
MS.gene025741					3		4		1	1					1		1			3							4					37												1				1
MS.gene028917					4										1		3	1					1				1					62			1				1
MS.gene028918	1				2		1								2		1	1		2				2		1	3					44			1	1			1									2
MS.gene028920					3										2		2			1							5			1		39
MS.gene031053															1		2			2					1		7					44		1									1	1
MS.gene031492							1		1	1							6			4					1		2					42			1									1
MS.gene032304					4	2	1										2			35												20			1		2	2							2
MS.gene033403					3		2								1		3	1		4							4			1		55			1				1
MS.gene03541					4		5		1	1					1		4	1		3							3					43		2	1				1
MS.gene043407					3	2	1								1		1	2						1			7			1		41					2	2	2					1
MS.gene043445			1		1		1										4	1		3			1			1	1	1				67			1	1			1
MS.gene043446	1				2		1								2		1	1		2				2		1	3					44			1	1			1									2
MS.gene045047					3	1	3				1						6	2		5												48			1		1	1	2		1							1
MS.gene045626					1										2		3			1							1					40		1						1
MS.gene046072							2		1	1		1	1				2	1		7				1			4					36							1
MS.gene046098	1				1	1	4		1	1	1				2		3			1	2	1					7					40					1	1
MS.gene049398						1	1					3			2		3	1		7							3					35					1	1	1	2					1
MS.gene049399					2		2										3			2							3					37			1
MS.gene049533		1			1		3										3			3							3					54				1
MS.gene049534	1						3										1							1		1	1					38												1
MS.gene049694					1	1	2		1	1		1			1		3	3					1									35					1	1	3		2								1
MS.gene05021						1	2		1	1		1				1	4	2		5			2				4					32					1	1	2		1
MS.gene050720							1		1	1		1					4	1		7							2					53							1	1
MS.gene050722							1		1	1		1					4	1		7							2					51							1	1
MS.gene050725							1		1	1		1					4	1		7							2					51							1	1
MS.gene050822						1	1											1		8							3					51			1		1	1	1	1
MS.gene050823							1		1	1		1			1		4	1		6							2					51							1	1
MS.gene052105					2		1										1	1		2	1						1					39							1					1
MS.gene055292					5										1					2						1	4					53
MS.gene055819					1		1										3	1		3			1			1	2	1				64			1	1			1
MS.gene055820					1												6			2	1			1		1	13					24			1													1	1
MS.gene055823					3		2		2	2							2										2					45			1						1
MS.gene057479					2	1									1		7	1		35	2						4					35							1
MS.gene057481																		1		2				1			4					26							1	1
MS.gene061572						1	2		1	1		1			1	1	4	2		4			2				4					32					1	1	2		1
MS.gene063617					2								1		1		4	1									4			1		47			1				1					1
MS.gene064215							4		1	1		1					1		1	3				2			11					53			1											2
MS.gene06527							1					2			2		3	1		6							3					36							1	2					1
MS.gene06528					2		3		1	1		1					4			2							3					36			1
MS.gene066062					1		2								1		1			2				1			4					48
MS.gene06770							2					2					3			3							2					46								1					1
MS.gene06771					2		4					1					4			2							3					37			1
MS.gene068488							1										4			3							2					44			3	2
MS.gene069072							3					1								2						1	2					32				1								1
MS.gene069073					3		1								1		3	4		4							1					25							4										2
MS.gene070610					1	1	4		1	1	1				2		3			1	2	1					7					40					1	1
MS.gene070632					2		3				1						3	2		6												46			1				2	1	1
MS.gene070767			1		1															3							7					41									1
MS.gene071182					1		4										2	2		1				1			2					46							2
MS.gene071212							3					1					2	4		5							5					32				1			4
MS.gene071213							3					1					2	4		5							5					32				1			4
MS.gene071591					3		1								1		1	1		5							1					39		1	1				1						1	1
MS.gene071594					2		1								1		2	1		10							2				1	37				1			1						1			1
MS.gene072622						1	1											1		8							3					51			1		1	1	1	1
MS.gene072623							1		1	1		1					4	1		7							2					51							1	1
MS.gene072625						1	1											1		8							3					40			1		1	1	1
MS.gene072626							1		1	1		1					4	1		7							2					51							1	1
MS.gene072628						1	1											1		8							3					40			1		1	1	1
MS.gene072629							1		1	1		1					4	1		7							2					51							1	1
MS.gene073262							7										2	1		2				1			2					29							1
MS.gene073270		1				1	1								1	1	3	2		2												30				1	1	1	2									1
MS.gene20357					3		4		1	1					1		1			3							4					38												1				1
MS.gene20427					1										1					2					1		6					46	1										1	1
MS.gene20940					1		2								1		1			2				1			4					48
MS.gene20946	1																2	1		6							5					55				1			1
MS.gene21522					2	1	3		1	1								4		2				1	1	1	1					35					1	1	4									1
MS.gene22589					3		4		1	1					1		1			3							4					37												1				1
MS.gene24107					1		1											2		4							2					37							2
MS.gene26170					1		3		1	1					2		4			1							7			1		41				1								2
MS.gene26268							4		2	2							2	2		2							2	1				42			2	2			2							1
MS.gene26270					3		1								1		1	1		4							2				1	31			2				1						1
MS.gene26737							1										1	2		2	1			2			4					53				1			2
MS.gene28619						1	1											1		8							3					52			1		1	1	1	1
MS.gene28620							1		1	1		1			1		4	1		6							2					54							1	1
MS.gene28934					2		2		1	1					1		3	1		8							3					23							1
MS.gene29490					1		1					1					4			5												45															1
MS.gene29929							4		1	1	1				2		3	1		2	1	1					7					40			1				1
MS.gene30973							1													2												38
MS.gene31140					2		1										1	1		2	1						1					39							1					1
MS.gene31480					3												5	1		1			1									68			1	1			1										1
MS.gene31481					1		2					1					1	1		2			1	1		1						40		1	1				1									1
MS.gene31483					2	1	2								1		1			1							2					34					1	1		1								1
MS.gene32554					1							1					4			4												45															1
MS.gene34210					5												6			8							1					50			1	1								1
MS.gene37224					3		2				1				1		3	1		3							4			1		59			1				1
MS.gene38451																	2										2																					1
MS.gene38452		1					4		2	2					1		2	1		4	1						4					35							1
MS.gene41164															1		2	2									2												2
MS.gene41519		1					4		2	2					1			1		5	1						4					36							1
MS.gene45319					2		1		1	1		1						2		2							5					40							2
MS.gene45510					2		1										1	1			1						1					43				1			1
MS.gene48842							1								1		1			2		1	1				5					44									1
MS.gene50162					1							1					4			5												45															1
MS.gene51415							3		3	3		1					2			7				2			7					56												1		1
MS.gene53056					2										1		4			2		1					1					33								1
MS.gene53296					1															38				3			5					80
MS.gene54620							2			1										2				1								34
MS.gene55263					1	1	2								1		5	2									2					54					1	1	2					1
MS.gene56532	1				1		2										7	4							1		1		1			41			1				4									1
MS.gene61235					2		1										3	1		1				1			1					40							1
MS.gene61273	1			1	1	2											3			5							2			1		37			1		2	2
MS.gene61274							3		1	1					2		2			3							4					54			2									1
MS.gene61276							2										1			54							5					44												2
MS.gene62821					3		2								1		3	1		4							4			1		56			1				1
MS.gene64523					2		1								1		1									1	4					45										1		1
MS.gene64672					1							1					4			5												46															1
MS.gene66592			1		1															4							3					51									1
MS.gene71370					2		1								1		2	1		10	1						2				1	37				1			1						1			1
MS.gene71372					2										1		1										1				1								1
MS.gene71374							3		2	2							2	2		2							2					43			2	2			2							1
MS.gene72000					1				1								5										8				1	33								1	1
MS.gene72002							3		2	2					2		1			3							5					52			2									1
MS.gene72003	1						1										3			3							4			1		26
MS.gene72359					1		1		1	1							5			4							8				1	49								1	1
MS.gene72361							3		2	2					2		1			3							5					51			2									1
MS.gene72362	1						1										3			3							4			1		26
MS.gene72927					2		1										3	1		1				1			1					41							1
MS.gene74268		1				1	1								1	1	3	2		1												33				1	1	1	2									1
MS.gene76620					1										2		3			1							1					41		1						1
MS.gene76697					1															26				3			5					56
MS.gene79565					1		4				1				1		1	1		6		1					1					50			1				1		1
MS.gene82084					3										1		3	4		3							1					25							4										2
MS.gene82085			1				3					1			1		2	3		1							2					34				1			3	1				1
MS.gene82207					1										1		5	1		29						1	3					38				2			1										1
MS.gene84420							6	1									5			2							2	2				37
MS.gene88952					2		1										3			4							1					52												1
MS.gene88972					1								1		1		3	1		1			1	1			1					42		1	1				1
MS.gene90293					2		1								1		1	1		2						1	4					44			1				1			1		1
MS.gene91660						1									3		3	2		15							2					32							2	1				1
MS.gene91663							3					1					2	4		5							4					29				1			4
MS.gene91686					2		1								1		1									1	4					46										1		1
MS.gene93366					4		3								1		4	1		3							3					41		1	1				1
MS.gene96401							3					1								2						1	2					34				1								1
MS.gene96404					3		1								1		4	4		4							1					30							4										2
MS.gene96786																	5			4					1		2					42			1
MS.gene97202																		1		2				1			4					26							1	1
MS.gene97204							3					1					2	4		5							5					32				1			4
MS.gene97207					2	1									1		7	1		9	2						4					36							1
MS.gene98655						1									1	1	3			6												35			1	1	1	1										1
MS.gene98660							2										4			3				1			3					42				1
Total	12	8	4	1	198	31	286	2	61	61	8	43	3	1	92	6	420	157	1	848	19	7	15	40	8	18	500	7	1	15	7	6871	1	9	63	41	27	27	158	31	15	3	2	35	12	7	4	24	12
[truncated: 65 more columns]

## Sheet: Sheet2
Table S9-2. Category of MsEXPs promoter region cis_acting elements
Gene ID	Gene Name	CAT-box	O2-site	GCN4-motif	circadian	ABRE	CGTCA-motif	P-box	GARE-motif	Box 4	GT1-motif	GATA-motif	G-box	MYC	MYB	ARE	MBS	STRE	Total
MS.gene005397	MsEXPA1			1		1				8	3		2	6	5	1			27
MS.gene24107	MsEXPA2					1	2	1		2	1	1	2	9	4		1	4	28
MS.gene066062	MsEXPA3			1		2				4	3		2	6	5	1			24
MS.gene88952	MsEXPA4		1		1	1				1			1	6	4	3	1	2	21
MS.gene20946	MsEXPA5						1		1	5	3	1		8	10	2			31
MS.gene20940	MsEXPA6			1		2				4	3		2	6	5	1			24
MS.gene88972	MsEXPA7	1		1			1			1	1	1	1	4	5	3		1	20
MS.gene45510	MsEXPA8		3	1		1	1			1	2			6	9	1	2	1	28
MS.gene055823	MsEXPA9	1				2				2	2		2	10	2	2			23
MS.gene30973	MsEXPA10					1								6			1	2	10
MS.gene043407	MsEXPA11				1	1	2			7	3		1	3	5	1		4	28
MS.gene052105	MsEXPA12			1	1	1	1			1	5			7	11	1	1	2	32
MS.gene028920	MsEXPA13		1							5	1		1	8	6	2			24
MS.gene31140	MsEXPA14			1	1	1	1			1	5			7	11	1	1	2	32
MS.gene31483	MsEXPA15					2				2	2		4	6	6	1	1	2	26
MS.gene018914	MsEXPA16	1	1	1		3	1			3	4		3	8	6	5		1	37
MS.gene41519	MsEXPA17		1			4	1			4	1	2	5	8	7				33
MS.gene008345	MsEXPA18		1	1		3	2			3		2	4	5	5	4		3	33
MS.gene049399	MsEXPA19	1	2	2		2				3	1	2	1	5	6	3	2	3	33
MS.gene049398	MsEXPA20					1	1	1		3	1	1		9	16	3	2		38
MS.gene93366	MsEXPA21	1				3	1		1	3	4		4	9	3	4			33
MS.gene049533	MsEXPA22					3		1		3			5	4	2	3			21
MS.gene049534	MsEXPA23		1		1	3		2		1	1	1	4	14	6	1	1	2	38
MS.gene061572	MsEXPA24		1	1		2	2			4		1	3	5	4	4		2	29
MS.gene06528	MsEXPA25	1	2	2		3				3	1	2	3	6	7	4	2	3	39
MS.gene06527	MsEXPA26					1	1	1		3	1	1		11	16	3	2		40
MS.gene008494	MsEXPA27					3	2	1		3	1	2	4	7	5	3	3	1	35
MS.gene049694	MsEXPA28					2	3	1	2				3	6	5	3		2	27
MS.gene06771	MsEXPA29	1	2	2		4				3	1	2	4	5	7	4	2	3	40
MS.gene06770	MsEXPA30		3			2		1		2		2		8	12	3	2	3	38
MS.gene03541	MsEXPA31	1				5	1		1	3	4		5	9	3	4			36
MS.gene38452	MsEXPA32		1			4	1			4	1	2	5	8	7	2	1		36
MS.gene38451	MsEXPA33									2						2			4
MS.gene05021	MsEXPA34		1	1		2	2			4		1	3	5	4	4		2	29
MS.gene013428	MsEXPA35	1	2	2		2				4	1	2	1	5	7	4	2	3	36
MS.gene013427	MsEXPA36		3			2		1		2		2		8	12	3	2	3	38
MS.gene006796	MsEXPA37	1	1			5	1			1			5	10	4	7	1	1	37
MS.gene41164	MsEXPA38		1				2			2			5		4	2			16
MS.gene51415	MsEXPA39			1	1	3		1		7	1		3	7	3	2		1	30
MS.gene84420	MsEXPA40		1			6				2	2		8	5	5	5			34
MS.gene031492	MsEXPA41	1			1	1				2	2		2	8	6	6	1		30
MS.gene071182	MsEXPA42		1			4	2			2		1	6	3	4	2	1	3	29
MS.gene064215	MsEXPA43	1				4				11	1		2	9	3	1	1	1	34
MS.gene068488	MsEXPA44	3	1			1				2	2		1	1	5	4	1	1	22
MS.gene96786	MsEXPA45	1								2	1		1	9	5	5	1		25
MS.gene004034	MsEXPA46		1			4	2			2		1	5	3	4	2	1	3	28
MS.gene45319	MsEXPA47		1	1		1	2			5	2	1	1	7	3			2	26
MS.gene073262	MsEXPA48					7	1			2	3	1	9	1	2	2		5	33
MS.gene56532	MsEXPA49	1				2	4			1		1	5	5	8	7	1		35
MS.gene021127	MsEXPA50		1			4	3			3		1	6	3	3	3		2	29
MS.gene046072	MsEXPA51					2	1			4		1	1	6		2		1	18
MS.gene98660	MsEXPA52		1			2				3	2		2	1	6	4	1	1	23
MS.gene20357	MsEXPA53				1	4			1	4	4	1	7	2	9	1		1	35
MS.gene76620	MsEXPA54							2	1	1	5	1		8	10	3	1	5	37
MS.gene017347	MsEXPA55		2		1	3				7	1	2	2	6	1	4		1	30
MS.gene32554	MsEXPA56			1							3			5	1	4		1	15
MS.gene22589	MsEXPA57				1	4			1	4	4	1	7	2	9	1		1	35
MS.gene55263	MsEXPA58				1	2	2	2		2	2	2	2	12	8	5	1	1	42
MS.gene071594	MsEXPA59					1	1			2	3		2	5	2	2		5	23
MS.gene071591	MsEXPA60	1				1	1			1	2		1	7	4	1		5	24
MS.gene71370	MsEXPA61					1	1			2	3		2	5	2	2		5	23
MS.gene71372	MsEXPA62						1			1	2		1		2	1			8
MS.gene71374	MsEXPA63	2	1			3	2			2	2	1	3	8	5	2			31
MS.gene063617	MsEXPA64	1	1		1		1			4		2		5	2	4	1	1	23
MS.gene64672	MsEXPA65										3			6	1	4		1	15
MS.gene025741	MsEXPA66				1	4			1	4	4	1	7	2	9	1			34
MS.gene045626	MsEXPA67							2	1	1	5	1		7	10	3	1	5	36
MS.gene017225	MsEXPA68	2	1			3	2			2	2	1	3	7	5	2		1	31
MS.gene009672	MsEXPA69					1		1		2	1	2		8	8	1	1	1	26
MS.gene009535	MsEXPA70				1	3				3		1	3	5	3	2	2	1	24
MS.gene29490	MsEXPA71			1		1					3		1	6	1	4		1	18
MS.gene015508	MsEXPA72				2	4			1	4	3	1	7	3	7	1		1	34
MS.gene53056	MsEXPA73							2	2	1	5	1		6	13	4	1	4	39
MS.gene26170	MsEXPA74		2		1	3				7	1	2	2	7	1	4		1	31
MS.gene26268	MsEXPA75	2	1			4	2			2	2	1	4	7	5	2			32
MS.gene26270	MsEXPA76	2	1			1	1			2	3		1	5	3	1		5	25
MS.gene50162	MsEXPA77			1							3			6	1	4		1	16
MS.gene031053	MsEXPA78			2	1					7	1		1	8	3	2	1		26
MS.gene20427	MsEXPA79			2	2					6	3		1	9	2			1	26
MS.gene055292	MsEXPA80									4		1		5	3			1	14
MS.gene021859	MsEXPA81		1			1	1	1	2	4			1	5	5	6			27
MS.gene021858	MsEXPA82					2	2	3		2	2		3	4	7	2	1	4	32
MS.gene021857	MsEXPA83									3	3	1		6	2			1	16
MS.gene070632	MsEXPA84	1				3	2	1			1	1	5	4	6	3			27
MS.gene91686	MsEXPA85				1	1				4	1		1	7	4	1	1	2	23
MS.gene057479	MsEXPA86		1				1	1	2	4				5	5	7			26
MS.gene071213	MsEXPA87		2	1		3	4	3		5			3	3	5	2		1	32
MS.gene057481	MsEXPA88		1				1			4	3	1		7	1			2	20
MS.gene045047	MsEXPA89	1				3	2				2		2	5	9	6	2		32
MS.gene64523	MsEXPA90				1	1				4	1		1	7	5	1	1	1	23
MS.gene97207	MsEXPA91		1				1		2	4				5	5	7			25
MS.gene071212	MsEXPA92		2	1		3	4	3		5			3	3	5	2		1	32
MS.gene97204	MsEXPA93		2	1		3	4	3		5			3	3	5	2		1	32
MS.gene97202	MsEXPA94		1				1			4	2	1		7	2			1	19
MS.gene79565	MsEXPA95	1				4	1	1		1	2	1	4	7	8	1	1		32
MS.gene050822	MsEXPA96	1				1	1			3	5	1	1	10	9		1	2	35
MS.gene050823	MsEXPA97		1			1	1	1	1	2			1	5	8	4	1	2	28
MS.gene90293	MsEXPA98	1			1	1	1			4	1		1	7	3	1	1	1	23
MS.gene91660	MsEXPA99			1	1		2	1	2	2		1	2	3	6	3	1	1	26
MS.gene91663	MsEXPA100		2	1		3	4	3		4			3	3	5	2		1	31
MS.gene021736	MsEXPA101	1				3	2			1	2		4	3	6	4		1	27
MS.gene62821	MsEXPA102	1				2	1			4	2		3	7		3		1	24
MS.gene070610	MsEXPA103			1		4				7	1	1	4	8	5	3		3	37
MS.gene011449	MsEXPA104	1				2	1			4	2		3	7		3		1	24
MS.gene29929	MsEXPA105	1				4	1		1	7	1		4	5	7	3	1	2	37
MS.gene032304	MsEXPA106	1				1		2					3	3	7	2		3	22
MS.gene26737	MsEXPA107			1		1	2			4	3			6	4	1			22
MS.gene37224	MsEXPA108	1		1		2	1			4	2		3	7	1	3		1	26
MS.gene007870	MsEXPA109	1				1		2				2	4	4	7	1	1	3	26
MS.gene033403	MsEXPA110	1				2	1			4	2		3	7		3		1	24
MS.gene046098	MsEXPA111			1		4				7	1		4	9	5	3		3	37
MS.gene34210	MsEXPA112	1	1		1					1	3			4	8	6		4	29
MS.gene28619	MsEXPA113	1				1	1			3	5	1	1	11	8		1	2	35
MS.gene28620	MsEXPA114		1			1	1	1	1	2			1	5	8	4	1	2	28
MS.gene050720	MsEXPA115		1			1	1	1	2	2		1	1	5	9	4	1	2	31
MS.gene050722	MsEXPA116		1			1	1	1	1	2		1	1	5	8	4	1	2	29
MS.gene050725	MsEXPA117		1			1	1	1	1	2		1	1	5	8	4	1	2	29
MS.gene072622	MsEXPA118	1				1	1			3	5	1	1	11	7		1	2	34
MS.gene072623	MsEXPA119		1			1	1	1	1	2		1	1	5	8	4	1	2	29
MS.gene072625	MsEXPA120	1				1	1			3	4		1	9	5			1	26
MS.gene072626	MsEXPA121		1			1	1	1	1	2		1	1	5	8	4	1	2	29
MS.gene072628	MsEXPA122	1				1	1			3	4		1	9	5			1	26
MS.gene072629	MsEXPA123		1			1	1	1	1	2		1	1	5	8	4	1	2	29
MS.gene055819	MsEXPB1	1				1	1	1	1	2	3		6	2	6	3		2	29
MS.gene055820	MsEXPB2	1							1	13				3	5	6	1	1	31
MS.gene043446	MsEXPB3	1				1	1		1	3			3	5	5	1		2	23
MS.gene043445	MsEXPB4	1				1	1	2	1	1	3		6	5	6	4		3	34
MS.gene028917	MsEXPB5	1					1	2	1	1	4			3	7	3	1	1	25
MS.gene028918	MsEXPB6	1				1	1		1	3			4	5	5	1		2	24
MS.gene31480	MsEXPB7	1	1				1	2	1		1	1		4	3	5		2	22
MS.gene31481	MsEXPB8	1	1			2	1		1				3	4	5	1		2	21
MS.gene76697	MsEXPB9		1							5	3			4	5				18
MS.gene82207	MsEXPB10		3				1			3	2	1	1	4	5	5		2	27
MS.gene66592	MsEXPB11		1						1	3			1	11	5		1	1	24
MS.gene74268	MsEXPB12					1	2		1		3	1	1	2	5	3		1	20
MS.gene073270	MsEXPB13					1	2		1		3		1	2	5	3			18
MS.gene53296	MsEXPB14		1							5	3			3	5				17
MS.gene070767	MsEXPB15		2						1	7		1	1	8	4		1	3	28
MS.gene98655	MsEXPB16	1						1			3			6	6	3		2	22
MS.gene48842	MsEXPB17		2			1				5		2	2	5	5	1	1	1	25
MS.gene96401	MsEXPB18				1	3		1		2	2	1	4	10	5			3	32
MS.gene96404	MsEXPB19		1	1		1	4		1	1	1		1	2	11	4	3	2	33
MS.gene010761	MsEXPB20				1	4		1		2	2	1	5	9	6		1	3	35
MS.gene010760	MsEXPB21			1		1	4		3	1			1	1	11	4	4	2	33
MS.gene82085	MsEXPB22				1	3	3	1		2	2	2	5	6	4	2		4	35
MS.gene82084	MsEXPB23			1			4		1	1				1	11	3	4	3	29
MS.gene069072	MsEXPB24				1	3		1		2	2	1	4	10	6		1	4	35
MS.gene069073	MsEXPB25			1		1	4		3	1			1	1	13	3	4	3	35
MS.gene003384	MsEXLA1			1		3	3			4	2		4	5	4	2	1		29
MS.gene28934	MsEXLA2			1		2	1			3	2		2	3	1	3		1	19
MS.gene21522	MsEXLB1		1			3	4		1	1	2		4	4	4			2	26
MS.gene54620	MsEXLB2					2								4				4	10
MS.gene015374	MsEXLB3		1			3	4		1	1	2		4	4	4			2	26
MS.gene72000	MsEXLB4									8	6		2		5	5			26
MS.gene72002	MsEXLB5	2	1	1	1	3				5	3		3	7	2	1		2	31
MS.gene72003	MsEXLB6					1		1		4	5	1	1	5	9	3	1	5	36
MS.gene011625	MsEXLB7		1			1	1		1	1	1	1	1	4	6	3	2	2	25
MS.gene61276	MsEXLB8				1	2				5	2		2	7	1	1		5	26
MS.gene61274	MsEXLB9	2	1	1	2	3				4	3	1	3	8	2	2		1	33
MS.gene61273	MsEXLB10	1						1		2	6	1		5	7	3		5	31
MS.gene61235	MsEXLB11		1			1	1		1	1	1	1	1	5	6	3	2	2	26
MS.gene72927	MsEXLB12		1			1	1		1	1	1	1	1	5	5	3	1	2	24
MS.gene72359	MsEXLB13					1				8	6		2	8	5	5			35
MS.gene72361	MsEXLB14	2	1	1	1	3				5	3		3	7	1	1		2	30
MS.gene72362	MsEXLB15					1		1		4	5	1	1	5	9	3	1	5	36
MS.gene011579	MsEXLB16					1				8	6		2	8	5	5			35
MS.gene011581	MsEXLB17	2	1	1	1	3				5	3		3	7	1	1		2	30
MS.gene011582	MsEXLB18					1		1		4	5	1	1	5	9	3	1	5	36
	Total	63	88	47	35	286	158	68	56	500	303	94	364	956	900	420	99	282	4719

## Sheet: Sheet3
Table S9-3. Function and type of cis_element
cis_element	function	type
CAT-box	cis-acting regulatory element related to meristem expression	plant growth and development
O2-site	cis-acting regulatory element involved in zein metabolism regulation	plant growth and development
GCN4_motif	cis-regulatory element involved in endosperm expression	plant growth and development
circadian	cis-acting regulatory element involved in circadian control	plant growth and development
ABRE	cis-acting element involved in the abscisic acid responsiveness	hormone responsiveness
CGTCA-motif	cis-acting regulatory element involved in the MeJA-responsiveness	hormone responsiveness
P-box	gibberellin-responsive element	hormone responsiveness
GARE-motif	gibberellin-responsive element	hormone responsiveness
Box 4	part of a conserved DNA module involved in light responsiveness	light responsiveness
GT1-motif	light responsive element	light responsiveness
GATA-motif	part of a light responsive element	light responsiveness
G-box	cis-acting regulatory element involved in light responsiveness	light responsiveness
MYC	drought and abscisic acid stress response element	stress responsiveness
MYB	drought, high salinity and abscisic acid stress response element	stress responsiveness
ARE	cis-acting regulatory element essential for the anaerobic induction	stress responsiveness
MBS	MYB binding site involved in drought-inducibility	stress responsiveness
STRE	cis-acting regulatory element for the stress induction	stress responsiveness
